# Supplementary material for: Methionine cycle inhibition disrupts antioxidant metabolism and reduces glioblastoma cell survival
Source: J Biol Chem. 2025 Feb 25;301(4):108349. doi: 10.1016/j.jbc.2025.108349 (PMC11994328; doi:10.1016/j.jbc.2025.108349)
Supplement: All Seahorse Data [file mmc1.xlsx]

## Sheet: Compound OCR
Replicate 1
Time (minutes)	GBM6 4uM AR				GBM6 2uM AR				GBM6 1uM AR				GBM6 500nM AR				GBM6 DMSO AR				GBM6 DMSO AG				GBM6 AG 4uM				GBM6 AG 8uM				GBM76 AR 4uM				GBM76 AR 2uM				GBM76 AR 1uM				GBM76 AR 500nM				GBM76 AR DMSO
1.30847	7.12225	8.73512	9.47875	9.26201	10.2056	12.6844	12.7373	12.5771	10.7926	14.0953	13.929	13.6387	11.2267	14.558	14.8899	13.9729	10.9166	12.8208		14.5468	7.54289	7.03344	5.95747	4.72543	5.26077	6.00091	6.45885	6.14231	4.70988	5.66136	5.19661	5.65964	6.3406	6.86691	7.0868	11.8993	14.3515	9.83877	10.9161	9.14258	3.60582	4.77657	11.698	6.76776	9.01032	6.69807	13.4705	9.86363	14.8353
7.78519	6.83976	8.11234	8.77862	8.4528	9.69703	11.7961	11.7463	11.526	10.3685	13.0594	13.0177	12.7326	10.8084	13.4189	13.662	12.9445	10.2224	12.0177		13.5809	7.37993	6.80373	6.12294	5.06668	5.17093	5.77454	6.2515	6.01276	4.64095	5.50288	5.09896	5.44699	5.89406	6.93128	7.01468	13.639	13.473	9.07941	10.1966	8.60406	3.42038	4.47244	11.444	6.39375	8.36841	6.0369	12.364	6.39757	13.7714
14.2661	6.80687	7.94986	8.4246	8.1365	9.66741	11.4433	11.372	11.119	10.122	12.6453	12.6617	12.386	10.6878	13.0608	13.3149	12.6666	9.79744	11.6387		13.3035	7.34171	6.83375	6.37212	5.37911	5.08166	5.65579	6.11221	5.9947	4.63498	5.51398	5.02707	5.33479	5.69799	6.3283	6.51805	10.7661	12.8025	8.58774	9.81773	8.57416	3.49633	4.31072	11.2542	6.04012	8.22454	6.06851	12.0285	8.21621	13.4354
20.8423	2.89193	3.6274	3.68308	3.59391	3.79475	4.82475	4.81146	4.78988	3.73136	5.44944	5.53018	5.35436	3.9046	5.33226	5.61164	5.30242	3.90648	4.93097		5.52488	3.31719	3.35785	6.53	2.88437	2.30023	2.7746	2.91888	3.00221	2.07691	2.24341	2.43242	2.46135	5.63184	4.53233	4.58323	9.98157	8.25456	5.98164	9.52606	5.20932	2.27489	4.41103	6.72007	6.0409	4.59824	3.93969	12.098	6.11777	8.50512
27.3209	2.71001	3.43627	3.53718	3.34399	3.88209	4.99412	4.95576	4.83824	3.89827	5.61171	5.4282	5.28996	4.16215	5.66648	5.85231	5.52111	3.98681	5.17975		5.80339	3.02503	3.26046	6.69877	2.85174	2.27714	2.70567	2.82317	2.84977	1.97797	2.30428	2.35813	2.34901	5.38905	4.33007	4.43815	4.43158	7.54978	5.40987	8.97324	4.8169	2.23906	4.25135	6.88713	5.84693	4.49527	3.6965	12.009	5.40751	8.34075
33.7945	2.58375	3.26892	3.45877	3.23641	4.01932	5.16574	5.1897	4.95276	4.32999	6.02798	5.8298	5.63619	4.53823	5.92472	6.31233	5.94862	4.27976	5.65555		6.3718	3.10274	3.18734	6.81642	2.85323	2.28653	2.67131	2.78396	2.81108	1.95183	2.27183	2.32975	2.31728	5.44576	4.07858	4.21815	6.4127	7.23657	5.36352	9.01382	4.89536	1.9956	4.33382	7.07962	5.99963	4.42566	3.70377	11.8684	5.4732	8.71594
40.3574	16.7463	16.6245	18.361	18.8375	13.5082	14.3071	14.4015	15.7039	13.9526	14.5901	16.5258	17.0965	14.7616	15.0484	14.6639	15.3386	10.941	12.2991		15.7215	19.3087	19.9204	13.4359	21.5005	10.1151	11.126	11.8394	11.3445	8.51956	10.7236	10.0719	10.289	9.09637	9.83004	9.78073	10.4898	21.9741	12.8767	15.849	14.665	5.09561	6.51402	19.8634	10.6882	16.8136	8.84941	21.8891	13.6452	23.023
46.8362	14.3275	13.7278	14.7907	14.8605	11.7302	11.9401	12.1459	12.1763	11.8002	12.681	13.1297	13.4602	12.118	12.9205	12.6379	13.3023	9.72398	11.2641		12.7439	15.2792	15.3294	15.0334	15.6139	7.97046	8.60367	9.0728	9.13664	6.97084	8.4451	7.69952	7.39206	9.23398	10.3658	10.5411	10.6385	21.8838	12.5112	16.2302	13.2431	5.28284	6.46144	18.3399	10.1503	15.2394	8.29717	20.853	12.3303	21.2539
53.3184	13.7607	13.088	14.0489	14.0277	11.2907	11.4837	11.7743	11.6294	11.2934	12.2727	12.7534	12.8145	11.4402	12.5095	12.203	12.8051	9.24526	11.1509		12.3936	14.2574	14.2485	16.0994	13.9984	7.0241	7.69017	8.01935	8.24455	6.40093	7.77619	6.74962	6.5286	9.47599	10.1025	10.6941	10.4368	22.1352	12.9287	16.4398	13.305	5.19402	6.36918	17.9182	9.55057	14.6049	8.51025	20.6946	12.224	21.003
59.8879	2.36785	2.77037	2.66305	2.40755	3.11614	3.87307	3.81024	3.62571	2.97527	4.21465	4.32609	4.02133	2.95795	3.86916	3.93204	3.71711	2.51951	3.73793		4.12484	2.51607	2.51908	2.07833	2.09864	1.50238	1.87224	1.7353	1.94444	1.44136	1.64648	1.65233	1.52041	3.74799	4.07128	4.23775	5.10323	7.01102	5.17904	5.17133	4.53275	1.92213	2.58339	7.14841	3.30052	4.16425	3.29532	6.36438	4.54561	7.49235
66.3669	2.1743	2.57637	2.6323	2.41728	3.04638	3.59227	3.60474	3.47339	2.92303	4.00513	3.83936	3.81609	2.94633	3.71742	3.72735	3.5072	2.52438	3.44029		3.8681	2.53821	2.58963	2.05927	2.27942	1.4274	1.8623	1.7605	1.96968	1.37163	1.59942	1.63045	1.52232	3.59343	3.92995	3.97482	5.08962	7.14577	5.33282	5.49039	4.54261	1.79974	2.67455	6.94064	3.01666	4.12059	3.02144	6.36176	4.33307	7.53991
72.8514	1.99442	2.4275	2.52905	2.31612	2.74984	3.36063	3.47591	3.255	2.90585	3.81662	3.62112	3.5437	2.72412	3.42278	3.57423	3.29129	2.43811	3.32886		3.68511	2.43866	2.55139	2.09295	2.2525	1.41575	1.78503	1.72892	1.9167	1.31543	1.57251	1.65344	1.47821	3.46375	3.77535	4.13138	5.1008	6.60345	4.92856	5.3048	4.29345	2.51644	2.66966	7.03256	3.2279	4.22256	3.0721	6.38571	4.56783	7.63788
Replicate 2
Time (minutes)	GBM6 AR 4uM			GBM6 AR 2uM			GBM6 AR 1uM			GBM6 AR 500nM			GBM6 AR DMSO			GBM76 AR 4uM			GBM76 AR 2uM			GBM76 AR 1uM			GBM76 AR 500nM			GBM76 AR DMSO			GBM6 AG 8uM			GBM6 AG 4uM			GBM6 AG 2uM			GBM6 AG 1uM			GBM6 AG DMSO			GBM76 AG 8uM			GBM76 AG 4uM
1.30847	7.41593	7.69286	7.96582	10.1162	9.8537	11.352	9.35787	9.79128	10.2057	15.0107	13.8442	13.36	11.6829	11.4556	10.105	5.67115	5.77678	5.51534	8.82461	7.92685	7.92987	11.9524	11.1647	10.4725	12.2658	12.2509	12.0192	11.8549	11.0045	10.7258	11.1889	12.8563	12.7777	16.9511	17.0381	15.7727	14.8325	15.8413	16.1764	10.8577	13.0462	12.4041	16.0121	15.0798	15.0897	11.5459	11.6407	8.45856	9.79563
7.78519	6.52135	6.86827	7.25098	8.84677	8.45072	9.98288	8.36134	8.49826	9.12051	13.084	12.46	11.8527	10.5964	10.1997	8.9573	5.43799	5.45779	5.18817	8.45108	7.48032	7.44903	11.2103	10.4041	9.92179	11.67	11.6345	11.5275	11.3423	10.534	10.1555	10.2777	11.8131	11.7293	15.4262	15.3435	13.9424	13.224	14.3929	14.4032	9.86011	11.9164	10.9007	13.8817	13.3611	13.6318	10.6974	10.9467	7.96879	9.14998
14.2661	6.13877	6.53615	6.91906	8.26989	7.93977	9.40648	7.91311	8.16829	8.6512	12.473	11.6438	11.2146	9.99621	9.56869	8.62562	5.36325	5.36414	5.12407	8.37709	7.39248	7.34026	11.1422	10.2513	9.79314	11.565	11.483	11.4141	11.3146	10.3588	10.0353	9.99843	11.5594	11.2853	14.7499	14.8007	13.4031	12.7218	14.0126	13.8719	9.5645	11.4815	10.5267	13.1709	12.8725	13.2775	10.3827	10.6976	7.78359	8.95763
20.8423	2.72902	2.94344	3.02837	3.59411	3.53208	4.16112	3.36309	3.66681	8.59004	5.34335	5.36053	5.31308	4.27762	4.54051	4.06097	2.38017	2.24364	2.1413	3.39166	3.0951	3.04306	4.58236	4.22694	3.95126	4.67841	4.65317	4.57586	4.4718	4.15664	3.92134	4.42944	5.0208	4.84873	6.27297	6.43526	5.43712	5.69547	6.16923	13.9557	4.32131	5.06226	4.55443	5.96822	5.35446	5.36793	4.92086	4.95556	3.44544	3.78201
27.3209	2.53056	2.72558	2.89292	3.52467	3.50402	4.06731	3.3511	3.5982	8.19741	5.2513	5.33958	5.19653	4.34046	4.5593	4.11443	2.28264	2.22989	2.1106	3.50185	3.17986	3.16716	4.85353	4.44532	4.18257	4.97972	4.95659	4.81529	4.6424	4.35927	4.11888	4.29558	5.07013	4.8236	6.21767	6.45596	5.5969	5.61969	6.1049	13.6553	4.34736	5.03175	4.47205	6.01468	5.59931	5.3576	5.38983	5.48213	3.82326	4.1779
33.7945	2.46121	2.61479	2.79617	3.51156	3.42386	4.02177	3.4271	3.64896	8.11332	5.41249	5.26918	5.21957	4.4443	4.60143	4.18138	2.11544	2.13207	2.01827	3.52261	3.19799	3.21923	5.06811	4.67364	4.42626	5.25777	5.30407	5.06148	4.96315	4.61067	4.39297	4.44935	5.22314	5.03967	6.41164	6.4614	5.80625	5.66324	6.158	13.4585	4.37784	4.94866	4.48266	6.07733	5.71954	5.54316	5.51669	5.64008	3.98691	4.40287
40.3574	13.4644	13.3031	14.8074	12.3727	11.8047	13.1561	11.8017	13.0643	17.4058	15.2129	18.5359	19.0046	13.1563	14.5304	14.2197	8.27567	8.32606	9.52925	16.7794	12.8154	13.9251	23.2963	20.2866	21.3688	22.3628	23.3491	23.5883	21.0068	20.3325	18.377	10.7147	13.2227	13.8967	18.1138	16.9912	16.6371	14.6027	16.7548	26.1235	11.0838	13.4093	13.1042	20.3806	17.3467	20.2334	16.8361	18.2467	13.0823	17.085
46.8362	10.6025	10.9114	11.2908	10.2953	9.67167	10.8573	9.29926	9.93256	17.0408	12.9681	15.1526	14.8608	11.5825	11.7341	11.379	7.50487	7.60915	8.15623	14.8631	11.11	11.821	20.1491	17.0923	17.5222	20.1818	18.3457	19.2752	17.9644	17.0475	15.7669	8.9875	10.7183	11.1406	14.7376	14.8052	14.2189	12.2459	13.8853	24.5677	9.30756	11.0982	11.1506	16.6334	14.519	16.0456	15.2582	16.2481	11.8497	14.1739
53.3184	10.2841	10.6823	10.9053	10.1349	9.50859	10.6438	8.99867	9.66158	16.9973	12.866	14.5619	14.3551	11.4193	11.4253	10.8685	7.22913	7.22821	7.65591	13.6717	10.3584	10.8001	18.385	15.6042	15.6404	18.6784	16.5582	17.4214	16.7211	15.5642	14.7227	8.70188	10.3866	10.7043	14.2111	14.4039	13.6932	12.1126	13.6597	24.5743	9.16643	10.9412	11.0082	16.0029	14.1542	15.4277	14.3022	15.0481	11.0221	12.7439
59.8879	1.90689	2.43187	2.50823	2.95624	2.97455	2.89951	2.51241	2.79771	2.89978	4.28427	4.33111	4.05425	3.63956	3.81364	3.36572	1.61136	1.5013	1.35168	2.081	1.91868	1.8076	2.75645	2.47652	2.01307	3.18806	2.84737	2.40807	2.96776	2.50869	2.18098	3.20478	3.21599	3.01571	4.73416	4.28106	3.99213	4.09132	4.45531	4.21607	3.46951	3.41528	3.4674	4.62692	4.23504	4.11647	2.48586	2.41081	1.70181	2.02389
66.3669	2.16676	2.34487	2.47815	2.90983	2.81498	3.15857	2.50459	2.83769	3.03661	3.99823	4.12194	3.98312	3.25433	3.43939	3.17912	1.46991	1.46428	1.31512	2.03472	1.8594	1.82251	2.77259	2.4907	2.23166	3.08001	2.77573	2.53756	2.89251	2.48871	2.30152	3.09877	3.37088	3.059	4.42627	4.37549	3.91768	4.02963	4.42846	4.17345	3.32553	3.46569	3.32421	4.39364	3.99503	4.03107	2.46921	2.45823	1.78616	2.10397
72.8514	2.06887	2.23913	2.42343	2.7386	2.69249	2.85698	2.39065	2.69303	2.95052	3.85226	3.85948	3.84805	3.13404	3.30204	3.02678	1.38583	1.36997	1.28941	2.01434	1.76275	1.74281	2.72268	2.38377	2.194	2.94294	2.70253	2.46352	2.78743	2.41158	2.22744	2.81926	3.18748	2.816	4.21509	4.30234	3.86628	3.7824	4.21931	4.11304	3.18707	3.17909	3.0912	4.14801	3.87825	3.98653	2.41908	2.38534	1.76474	2.05863
Replicate 3
Time (minutes)	GBM6 AR 4uM				GBM6 AR 2uM				GBM6 AR 1uM				GBM6 AR 500nM				GBM6 AR DMSO				GBM76 AR 4uM				GBM76 AR 2uM				GBM76 AR 1uM				GBM76 AR 500nM				GBM76 DMSO				GBM6 AG 8uM				GBM6 AG 4uM				GBM6 AG 2uM
1.30847	7.26432	6.03929	12.5048	6.21744	10.5348	13.4864	8.74015	8.07075	9.48002	6.74294	12.6956	8.32111	9.27865	13.0492	6.82557	7.86896	6.11171	8.54364	9.79417	5.78511	10.0993	9.66714	9.04268	5.9315	14.9565	15.2373	15.6826	7.11011	18.9196	17.0716	16.5451	13.9183	21.4204	20.5125	19.1505	11.7418	16.95	18.284	17.6504	16.5984	9.87292	9.92186	10.1597		9.82355	11.3399	10.0189		10.5938
7.78519	6.91181	5.64483	11.8958	6.05783	10.1915	12.5338	8.2529	7.71879	9.09011	6.42865	11.9257	7.78688	8.96954	12.259	6.42447	7.41738	5.79236	8.05465	9.4164	5.19334	9.27836	8.57482	8.14224	5.31571	13.5494	13.9864	14.3776	6.66879	17.5698	15.7347	15.5052	12.9704	20.2803	19.1683	17.7149	11.234	16.0883	17.1868	16.3809	15.6577	9.1625	9.27585	9.5864		8.95242	10.2573	9.51903		9.6855
14.2661	6.74856	5.50747	11.7081	5.93745	10.131	12.3258	8.11035	7.49652	8.94455	6.25691	11.5264	7.531	8.81226	11.9518	6.32554	7.18739	5.7148	7.80558	9.04962	5.2609	9.13423	8.51379	8.15145	4.98755	13.3512	13.6742	13.8926	6.39595	17.0347	15.1703	15.0544	12.5377	19.9436	18.7542	17.1491	11.3443	15.5524	16.9448	16.3873	15.6784	8.90408	8.99158	9.42219		8.77485	10.0877	9.41016		9.50567
20.8423	6.7698	2.52494	4.46592	5.95438	4.63652	5.70542	3.71985	3.48162	3.89021	3.00967	5.19844	7.55065	3.75779	5.43927	6.29691	3.40295	5.77771	7.81166	9.08566	5.84039	4.93758	4.76901	4.30518	2.75036	6.79911	6.90374	6.88891	3.76816	8.04658	7.39123	7.2206	6.02054	9.98859	8.72266	8.16398	5.38869	7.47002	7.65288	8.3009	6.68199	3.94394	3.9796	4.15742		3.67684	4.44385	4.52305		4.17765
27.3209	6.708	2.45886	4.28588	5.94451	4.43288	5.65126	3.64097	3.34939	3.82707	2.93877	5.10325	7.46401	3.72554	5.25092	6.23717	3.39071	5.75462	7.73245	8.97638	5.80686	4.69412	4.40812	4.12136	2.64689	6.65729	6.63297	6.48784	3.50158	8.0263	7.09141	6.82194	5.45192	9.71457	8.58391	7.86118	5.02205	7.28435	7.56848	7.89109	6.3317	3.96248	3.93265	4.22134		3.53575	4.42971	4.46069		4.2268
33.7945	6.79368	2.49852	4.21353	5.92907	4.6154	5.68411	3.66305	3.34345	3.94186	2.96212	5.03464	7.50276	3.80368	5.38764	6.28443	3.39744	5.73582	7.68978	8.96653	5.81529	4.42757	4.22397	3.95034	2.51251	6.22706	6.46079	6.29501	3.20582	7.67217	6.70625	6.55068	5.27583	9.27947	8.2192	7.38994	4.53904	7.1787	7.31641	7.58256	6.29054	3.99789	3.91245	4.27517		3.66681	4.42213	4.37891		4.25259
40.3574	16.2731	10.6277	27.6171	13.9033	19.8696	19.0477	14.5679	14.4884	17.8435	11.2043	22.5849	17.0253	17.4373	17.8694	13.442	12.4201	13.0537	17.4623	19.9854	13.029	12.6186	10.0712	9.76395	8.28136	17.5395	15.3606	16.1839	9.76845	19.718	17.4779	17.0128	17.4325	23.9492	21.185	19.4254	15.6314	19.8211	20.6736	19.4048	19.7558	10.4736	11.5684	12.1811		11.8658	15.235	14.5429		15.9519
46.8362	15.4678	8.55206	20.1081	13.5274	17.2441	16.6474	11.2814	11.849	13.8008	8.71464	17.6972	16.3536	13.88	14.796	13.1026	9.77975	11.9399	16.5398	18.1719	12.7914	11.3596	9.57317	9.02745	7.65493	16.5564	14.3164	14.8486	9.13852	17.6406	15.7063	15.559	16.1718	22.0036	18.8798	17.6505	14.6856	18.3659	18.5767	18.0916	17.9715	9.61625	10.5849	11.1378		10.9053	13.8582	12.8054		14.497
53.3184	15.7987	8.35358	19.4897	13.782	16.4101	16.3569	10.8487	11.4271	13.2058	8.43734	16.8641	16.3727	13.0454	14.3001	13.1805	9.52978	11.8218	16.5499	18.1115	12.8152	10.9691	9.40686	8.79643	7.57965	16.0957	14.0688	14.3064	9.0157	17.0354	15.0886	14.9507	15.2102	21.0593	18.2973	16.866	13.9988	17.9207	17.9921	17.3818	17.0677	9.40266	10.3458	10.7941		10.5522	13.4254	12.3615		14.0536
59.8879	2.30512	2.18636	3.58243	2.0928	3.70524	4.98004	2.85472	2.48789	3.20347	2.40005	3.82423	2.49108	2.97825	4.33276	2.23807	2.62844	1.85205	2.80537	2.94417	2.0864	4.24805	4.10085	3.60872	2.20648	5.12987	5.07685	4.88207	3.22773	5.94647	5.21968	5.21056	4.4366	7.89466	6.98489	6.30509	4.60025	5.71282	5.86981	6.59087	5.22086	2.46044	2.19564	2.41775		2.50096	2.83034	2.63216		2.95571
66.3669	2.48438	2.16514	3.53296	2.17187	3.84335	4.85435	2.97315	2.64387	3.24099	2.47065	3.97157	2.65469	3.04793	4.3479	2.37573	2.6408	1.9078	2.91253	3.08858	2.20908	3.88179	3.6827	3.30744	2.18226	4.73646	5.04002	4.68594	2.92756	5.86874	5.0015	4.84458	4.13158	7.23012	6.17084	5.5355	4.01682	5.27524	5.08325	5.60726	4.80217	2.36094	2.00342	2.3527		2.32322	2.67886	2.49707		2.78399
72.8514	2.4822	2.06214	3.33254	2.16347	3.80826	4.73965	2.92159	2.68059	3.23992	2.42867	3.95246	2.69466	2.91367	4.21483	2.3368	2.5897	1.91125	2.85135	3.10277	2.21087	3.85853	3.66602	3.06765	2.21522	4.63681	4.83399	4.55553	2.65939	5.52648	4.63726	4.80748	4.05117	6.95961	6.10813	5.53299	3.95691	5.16412	5.02725	5.5216	4.83004	2.17822	1.87352	2.11748		2.15753	2.57579	2.38376		2.642
[truncated: 29 more columns]

## Sheet: Compound ECAR
Replicate 1
Time (minutes)	GBM76 AG 8uM				GBM76 AG 4uM				GBM76 AG 2uM				GBM76 AG 1uM				GBM76 DMSO				GBM6 DMSO				GBM6 AG 4uM				GBM6 AG 8uM				GBM76 DMSO				GBM76 AR 500nM				GBM76 AR 1uM				GBM76 AR 2uM				GBM76 AR 4uM
1.30847	4.26273	4.61227	4.84171	4.4579	4.29936	5.22106	4.82594	5.38397	4.34265	5.14094	5.0988	4.67532	3.5482	4.39516	3.24984	3.9177	3.50209	3.44189	4.09942	3.70579	2.33916	3.1014	3.8501	3.99562	1.18186	1.28922	1.46315	1.37745	1.07028	1.30594	1.45822	1.33699		7.40336	4.91616	6.72862	4.72725	4.53924	6.01169	5.20737	2.50051	2.91114	5.70286	4.77715		5.51065	6.01971	4.92263	4.02904
7.78519	3.92107	3.97809	4.4382	4.09206	4.57588	4.70918	4.62143	4.92272	4.39262	4.83873	4.86933	4.30513	3.21909	3.88325	3.09523	3.63292	3.34061	3.28791	3.71402	3.47995	2.44676	3.17065	3.71983	4.0132	1.22422	1.31184	1.54098	1.36809	1.09	1.31987	1.49807	1.37328		7.38427	4.87748	6.86795	4.68515	4.57414	6.03874	5.46519	2.59518	2.87328	5.95458	4.70334		5.53977	6.05911	4.99537	4.0472
14.2661	4.10879	3.75527	4.21808	4.06832	4.3791	4.47357	4.64027	4.78567	4.47343	4.68637	4.8131	3.96733	3.73631	3.62565	2.9287	3.44162	3.42931	3.16582	3.62469	3.35452	2.41371	3.1651	3.53581	3.86243	1.20916	1.31247	1.52456	1.33733	1.07186	1.30656	1.48628	1.38382		7.50137	4.99134	6.88349	4.59107	4.6432	6.0347	5.47887	2.53592	2.87102	6.18452	4.69181		5.48165	6.06705	5.00238	4.10973
20.8423	4.51755	4.08275	4.62546	4.73923	5.27593	4.9118	5.27926	5.44621	4.99992	4.99371	5.00127	4.38886	4.18052	4.05095	3.47828	3.86982	3.9788	3.70986	4.20298	4.02666	3.22645	3.80079	3.41334	4.45324	1.88246	1.98726	2.22696	1.97607	1.6814	1.92471	2.09951	1.96023		10.8142	7.45363	10.4089	6.61912	6.00438	6.1717	7.66874	3.24592	2.92557	8.96001	4.7578		6.80016	6.08683	6.95249	4.09263
27.3209	4.58237	3.7691	4.14552	4.28871	5.06343	4.60585	4.89383	5.18735	4.79593	4.74997	4.69963	4.04953	4.47577	3.78039	3.26601	3.62888	4.1135	3.57596	4.11249	3.9919	3.12561	3.58705	3.30084	4.20877	1.75208	1.84305	2.03425	1.83652	1.60621	1.82534	1.94174	1.86764		11.0228	7.82517	10.5876	6.76567	6.45131	6.05554	7.7398	3.28722	2.87737	8.99445	4.72995		7.05377	6.20618	7.12618	4.05308
33.7945	4.42326	3.94407	4.02993	4.25277	4.74167	4.62283	4.99869	5.16384	5.00283	4.81225	4.78771	4.17645	4.42888	3.85734	3.37666	3.72457	4.12059	3.53437	4.08186	4.06647	3.0527	3.47977	3.18329	3.97481	1.65487	1.71753	1.93512	1.74937	1.49921	1.76836	1.87328	1.80215		11.032	7.79734	10.6876	6.8446	6.14647	6.07744	7.76546	3.37376	2.88663	8.91491	4.73008		6.98415	6.12892	7.20948	4.1005
40.3574	5.54013	4.64251	5.18087	5.37696	6.55567	5.70121	6.17096	6.41984	6.57621	6.08883	6.09108	5.20109	5.75445	4.76072	4.5374	4.80793	5.26125	4.71152	5.20881	5.03626	3.17779	3.60002	3.9418	3.82752	1.78722	1.97866	2.18904	1.96068	1.65828	1.98494	2.1621	2.04465		12.1034	8.31465	11.572	7.62386	6.62831	9.69665	8.54676	3.84807	4.36098	9.41867	7.78872		7.68967	9.47061	7.83353	6.05152
46.8362	5.39392	4.65307	5.08239	5.29075	7.11652	5.67502	6.07707	6.43575	6.40274	5.91084	5.94137	5.01052	5.67714	4.77452	4.49133	4.72522	5.44921	4.58219	5.26539	5.01552	3.07798	3.47903	3.30018	3.62728	1.77915	1.92552	2.16671	1.95899	1.62732	1.91953	2.08935	1.96859		12.0057	8.2961	11.2895	7.4773	6.60699	9.22746	8.53637	3.82015	4.38056	9.30172	7.2339		7.78253	9.1332	7.80453	6.16709
53.3184	5.70207	4.68874	5.17533	5.19239	7.15765	5.74049	6.11495	6.38792	6.53113	5.95703	5.89741	4.97964	5.70912	4.69262	4.45921	4.64369	5.50712	4.62388	5.14732	5.04874	3.07846	3.5456	3.05066	3.65985	1.78574	1.93957	2.19242	1.98298	1.64074	1.92925	2.12399	2.02327		11.7383	8.18659	11.0945	7.34051	6.56453	9.25552	8.57834	3.72807	4.33427	9.35037	7.46645		7.61982	8.96793	7.74212	6.14139
59.8879	5.3414	4.32095	4.57279	4.80937	5.94734	5.12531	5.4158	5.70346	5.90873	5.57001	5.41356	4.61209	5.4906	4.40649	4.13073	4.27255	4.87485	4.09783	4.31134	4.55702	3.4895	3.87655	3.91441	4.02411	1.94635	2.02031	2.28336	2.08349	1.77165	2.05601	2.1872	2.08083		12.3938	8.52739	11.8472	7.74636	6.79621	10.1991	8.73354	3.88047	4.3427	9.80355	7.14651		7.76284	9.759	7.95588	6.00302
66.3669	4.92185	4.11278	4.44263	4.60089	5.49888	4.93328	5.41774	5.57381	5.55101	5.51788	5.39163	4.39064	4.90776	4.29316	4.09505	4.23292	4.84373	4.00793	4.55976	4.50224	3.50334	3.93611	4.09047	4.06589	1.92691	2.05927	2.29823	2.10864	1.75891	2.09758	2.19758	2.15086		11.8784	8.1892	11.3047	7.4924	6.59862	9.88356	8.50301	3.56407	4.20133	9.46432	6.88215		7.48049	9.36111	7.71388	5.82235
72.8514	5.14171	4.04822	4.42835	4.7156	5.57461	5.0052	5.50102	5.82949	5.70104	5.59124	5.47704	4.58579	5.19932	4.34645	4.09953	4.28973	4.90955	4.21806	4.61427	4.63666	3.46466	3.92376	4.17565	4.03692	1.91229	2.03755	2.28069	2.07586	1.71624	2.12404	2.20127	2.13794		11.553	8.09258	11.0061	7.20057	6.51381	9.5999	8.30241	3.52239	4.12929	9.22052	6.84714		7.45059	9.19622	7.3633	5.79966
Replicate 2
Time (minutes)	GBM6 AR 4uM			GBM6 AR 2uM			GBM6 AR 1uM			GBM6 AR 500nM			GBM6 AR DMSO			GBM76 AR 4uM			GBM76 AR 2uM			GBM76 AR 1uM			GBM76 AR 500nM			GBM76 AR DMSO			GBM6 AG 8uM			GBM6 AG 4uM			GBM6 AG 2uM			GBM6 AG 1uM			GBM6 AG DMSO			GBM76 AG 8uM			GBM76 AG 4uM
1.30847	2.57933	2.56763	2.41941	3.48351	3.01614	3.47328	2.82615	2.92599	3.22688	4.23044	3.95376	4.18856	3.12141	3.59959	2.75961	3.00296	3.18595	2.46947	3.66006	4.10393	3.75181	5.83195	5.19784	4.40405	5.61442	5.85357	5.533	4.77568	4.675	4.49967	2.60431	2.97958	3.63924	4.45914	4.73568	5.29789	4.41227	4.4092	4.97811	3.34478	3.79357	3.99493	4.89888	4.64948	4.57233	4.51821	4.52742	3.50808	3.78752
7.78519	2.61816	2.64055	2.61623	3.35112	3.00081	3.57461	2.76491	2.89132	3.33186	4.04111	4.1334	4.25401	2.90859	3.56181	2.79403	2.47774	2.67132	2.22997	3.01119	3.4735	3.27412	4.95363	4.55175	4.0703	4.81798	5.15881	4.91874	4.10829	4.06471	3.99958	2.82079	3.20589	3.65533	4.65507	4.598	4.64221	4.36675	4.57325	4.78445	3.34455	3.81557	3.93353	4.58061	4.37916	4.60994	3.99801	4.1687	2.95405	3.38382
14.2661	2.63069	2.70394	2.70848	3.34675	3.03065	3.61221	2.76115	2.91094	3.33802	3.88343	4.13495	4.24852	2.92686	3.58487	2.85279	2.34523	2.53549	2.16761	2.93949	3.27231	3.16082	4.73856	4.38488	3.94334	4.60143	4.96512	4.70326	3.98817	3.92722	3.83405	2.79399	3.21838	3.64939	4.65536	4.52681	4.48598	4.23291	4.3825	4.65303	3.27998	3.69276	3.79547	4.53106	4.351	4.57982	3.83867	4.05303	2.82154	3.28258
20.8423	4.46375	4.41408	4.76262	5.13327	4.76574	5.74954	4.41933	4.61296	3.29722	5.85844	6.62775	6.4714	4.54487	5.37967	4.60737	2.27049	2.46927	2.29482	3.49263	3.59902	3.437	5.51809	4.8512	4.65673	5.40721	5.55442	5.36301	4.8752	4.61393	4.61299	4.43104	4.98008	5.66393	6.89923	6.9926	6.84379	5.7688	6.72277	4.32818	4.73842	5.5134	5.81967	6.74303	6.74692	7.63735	4.23142	4.51524	3.23142	3.71854
27.3209	4.6471	4.74659	4.92997	4.96269	4.67396	5.70865	4.23548	4.46885	3.22374	5.59817	6.3448	6.29613	4.24788	5.13464	4.4847	2.10608	2.25062	2.01837	3.19479	3.20869	3.13199	5.02047	4.48287	4.18223	4.97953	5.19675	4.97022	4.49795	4.13207	4.08346	4.25275	4.76745	5.36269	6.58913	6.66619	6.74057	5.5799	6.46495	4.0751	4.44587	5.16514	5.4648	6.47778	6.27969	7.32212	3.75665	3.9624	2.81515	3.3406
33.7945	4.66737	4.77704	4.96437	4.74437	4.52564	5.61829	4.0042	4.35176	3.18805	5.31978	6.07776	6.10632	4.01286	4.91377	4.33479	2.19053	2.27132	2.0751	3.22444	3.22302	3.15771	4.92207	4.48973	4.14228	4.94002	5.1644	4.95336	4.41952	4.06617	4.01249	4.03331	4.53587	5.06535	6.22414	6.32008	6.34044	5.2599	6.05581	3.89594	4.15363	4.83934	5.08742	6.14365	5.90435	6.96982	3.68168	3.91524	2.75379	3.29779
40.3574	4.54456	4.72186	5.17651	3.97176	3.50482	4.32472	3.18576	3.15663	3.28338	4.24431	4.60261	4.57487	3.35062	3.61447	3.09165	3.00442	3.19343	3.1358	4.62334	4.46744	4.43739	7.17438	6.18034	6.14282	6.96549	7.09243	6.85072	6.40585	5.93906	5.75973	3.80679	4.03913	4.23511	5.42805	5.37831	5.14088	4.50987	5.47639	5.27459	3.66338	4.3202	4.27283	5.03239	4.81505	5.69479	5.1923	5.48623	3.9138	4.82648
46.8362	4.54569	4.80087	5.1123	4.18091	3.6413	4.62982	3.22163	3.2629	2.79954	4.44479	4.77469	4.63013	3.44727	3.61843	3.13143	2.92903	3.08072	2.91221	4.61731	4.36306	4.20837	7.01057	5.89154	5.6126	6.84733	6.7013	6.42758	6.18285	5.58877	5.4446	3.9071	4.251	4.40328	5.69258	5.6476	5.45066	4.76869	5.66905	4.80399	3.82623	4.41441	4.44794	5.08082	4.90522	5.64987	5.09438	5.36956	3.84453	4.60321
53.3184	4.56472	4.85557	5.11803	4.40355	3.90765	4.85889	3.35403	3.4245	2.70969	4.69673	4.83417	4.85252	3.55747	3.76411	3.26429	2.93135	3.08835	2.84654	4.58743	4.30791	4.15068	6.94624	5.78395	5.42213	6.71256	6.55713	6.30491	6.16513	5.47128	5.32614	4.07851	4.41682	4.57046	5.8849	5.94728	5.6099	4.96654	5.85996	4.6137	3.9759	4.56762	4.51884	5.24808	5.09736	5.79682	5.05068	5.34858	3.83475	4.50265
59.8879	4.79485	5.1126	5.29196	4.91227	4.69743	5.68588	4.08073	4.29612	4.58596	5.74873	5.91874	5.95142	4.18907	4.47588	3.78547	2.27883	2.32358	2.23028	3.47144	3.33338	3.23206	5.37221	4.63359	4.4531	5.33746	5.27949	5.00783	4.87936	4.34924	4.23497	4.97152	5.39935	5.49685	6.9945	7.26526	6.68887	5.91927	7.18105	6.52992	4.9052	5.56916	5.43364	6.09491	6.07947	6.80074	3.82879	4.0143	2.85023	3.46362
66.3669	4.66968	5.00234	5.21752	4.78252	4.53724	5.46713	4.04414	4.30129	4.75605	5.77186	6.00327	6.02604	4.18945	4.63576	3.86203	2.293	2.36508	2.21653	3.52899	3.36707	3.2896	5.43485	4.61845	4.42845	5.30476	5.30555	5.09582	4.91785	4.3291	4.24916	4.77454	5.23312	5.59881	6.89422	7.08606	6.65533	5.93953	7.10346	6.45145	4.85501	5.60476	5.41292	6.25453	6.2448	6.76011	3.83513	4.03078	2.89059	3.46658
72.8514	4.6596	4.981	5.15413	4.69842	4.42197	5.35731	4.02907	4.25178	4.98728	5.71979	5.94831	6.01903	4.15848	4.72337	3.93347	2.32383	2.37847	2.22217	3.49459	3.36638	3.30105	5.45694	4.6344	4.45692	5.32423	5.34367	5.15711	4.91131	4.36861	4.30662	4.75483	5.19629	5.7004	6.87144	7.06275	6.47998	5.88614	7.08137	6.64498	4.85483	5.62344	5.52095	6.34191	6.26117	6.801	3.92243	4.13417	2.89129	3.51053
Replicate 3
Time (minutes)	GBM76 AG 8uM				GBM76 AG 4uM				GBM76 AG 2uM				GBM76 AG 1uM				GBM76 DMSO				GBM6 AG 8uM				GBM6 AG 4uM				GBM6 AG 2uM				GBM6 AG DMSO				GBM76 AR 4uM				GBM76 AR 2uM				GBM76 AR 1uM				GBM76 AR 500nM
1.30847	3.6696	3.79853	3.75913	3.66111	4.0895	4.49985	4.11503	3.47822	4.03951	4.30307	4.17544	3.71354	4.31088	4.63929	4.71067	4.02055	4.34535	4.89565	4.57633	3.96528	3.70121	3.26771	3.27861		4.44485	4.50435	4.26084		4.15718	4.6199	4.58628		4.10702	3.96302	4.29588		3.45499	3.99308	3.35368	3.17514	4.3584	4.19224	4.56521	3.44643	5.62827	4.37317	4.38934	4.58674	5.15781
7.78519	3.46118	3.63855	3.62037	3.55942	3.91719	4.24152	3.99947	3.37917	3.86522	4.17084	4.07335	3.63361	4.15409	4.47423	4.58896	3.88851	4.16047	4.73134	4.28341	3.83969	2.84283	3.08047	3.31284		3.69324	4.00931	3.91362		3.89833	4.42022	4.40477		3.98526	3.5769	3.75171		3.27045	3.75988	3.28524	3.06793	4.00575	4.00487	4.47672	3.5735	4.96447	4.12653	4.12449	4.31274	4.82351
14.2661	3.44826	3.58249	3.57666	3.53949	3.89924	4.18466	3.93703	3.35522	3.77145	4.10107	4.06537	3.58649	4.14723	4.43202	4.51947	3.79836	4.08096	4.63382	4.16091	3.73888	2.81017	3.05548	3.33717		3.62408	3.89809	3.9435		3.83806	4.44276	4.43023		3.9661	3.65297	3.73187		3.09307	3.54163	3.32236	3.26112	4.00313	4.00082	4.34375	3.4861	4.79759	3.97519	3.98856	4.38089	4.48853
20.8423	4.50146	4.72058	4.73429	4.66617	4.96845	5.50539	5.16772	4.44353	5.0219	5.49397	5.24474	4.7685	5.35751	5.73054	5.80277	5.18296	5.38581	6.13609	5.49299	5.06865	4.21413	4.55629	4.817		4.93994	5.38268	5.40788		5.24641	6.02838	6.16055		5.49636	5.19946	5.33878		3.80323	3.8723	3.87388	4.14645	4.73949	4.9229	5.21571	4.75223	4.97418	4.52795	4.62558	5.01751	4.79738
27.3209	3.96577	4.15997	4.15136	4.12884	4.49626	5.00654	4.73896	4.07618	4.5547	4.87272	4.79729	4.3811	5.01233	5.348	5.40956	4.91835	4.87586	5.5175	4.96223	4.68218	4.31037	4.51445	4.69234		5.08393	5.24251	5.39348		5.28233	6.07125	6.03559		5.68662	5.4433	5.57317		3.59057	3.73192	3.54256	3.90859	4.57055	4.66908	4.96909	4.47306	4.70323	4.26989	4.4347	4.83005	4.57534
33.7945	3.77714	3.92829	3.88404	3.88042	4.28506	4.74596	4.49123	3.8172	4.36203	4.63412	4.59162	4.20181	4.86298	5.15034	5.18922	4.63475	4.6404	5.27968	4.75018	4.45638	4.20071	4.38985	4.49123		4.9424	5.16424	5.32686		5.23452	5.99449	5.95571		5.47639	5.26433	5.37657		3.66388	3.40027	3.44704	3.7678	4.70709	4.85577	5.06214	4.53521	4.87575	4.42103	4.55829	4.98513	4.7759
40.3574	5.29139	5.45746	5.43065	5.40911	5.98382	6.6065	6.11646	5.32809	6.05954	6.49244	6.21069	5.56069	6.56544	7.03632	6.96623	6.23738	6.49961	7.42608	6.63234	6.24833	3.18658	3.34356	3.53942		4.16005	4.60736	4.28628		5.03856	5.61808	5.74801		6.26147	5.80444	5.84146		4.41283	4.33187	4.09489	4.66988	5.39572	5.67659	5.92375	5.65807	6.17364	5.52237	5.65242	6.17852	6.11156
46.8362	5.1123	5.24944	5.21274	5.22285	5.67137	6.31195	5.86068	5.14004	5.6886	5.99555	5.7558	5.30778	6.31449	6.57966	6.57169	5.92768	6.08562	6.88062	6.26683	5.90705	3.45449	3.54842	3.66188		4.42863	4.62055	4.66857		5.25842	5.86221	5.98212		6.1446	5.88615	5.86254		4.17576	4.20369	3.89807	4.50338	5.26634	5.4482	5.71891	5.6038	5.98302	5.2367	5.45658	5.99327	6.01878
53.3184	4.99974	5.17578	5.19082	5.07433	5.54727	6.13395	5.75894	5.02599	5.56045	5.82043	5.6364	5.21	6.15131	6.37853	6.43591	5.86348	5.90738	6.70445	6.07058	5.78134	3.5708	3.59786	3.6696		4.60677	4.75957	4.79579		5.29402	5.88657	6.05124		6.1597	5.82472	5.86876		4.04951	4.15755	4.00236	4.40537	5.25067	5.39229	5.71903	5.38937	5.94227	5.20926	5.45374	5.84103	5.93241
59.8879	3.94624	4.13257	4.02564	3.91615	4.41325	4.81096	4.54958	3.91383	4.46566	4.81054	4.58878	4.26115	5.01376	5.24411	5.32035	4.67887	4.74772	5.48259	4.87044	4.57727	4.61448	4.9997	5.25024		5.05702	5.62865	5.40833		5.27474	6.2165	6.12213		5.91903	5.57176	5.68905		3.72245	3.65007	3.49632	3.94034	4.74812	5.06579	5.17821	4.98886	5.44338	4.86599	4.90749	5.52234	5.14804
66.3669	3.92694	4.08789	4.01335	3.9658	4.39344	4.85346	4.54518	3.94482	4.46464	4.76863	4.55286	4.23388	5.06907	5.25417	5.32518	4.81993	4.77117	5.50838	4.88918	4.61468	4.64119	4.92572	5.05261		5.1753	5.47084	5.44826		5.35617	6.10565	6.10832		5.99109	5.71571	5.80147		3.58891	3.53861	3.47016	3.82059	4.79062	4.9836	5.1804	4.94303	5.29462	4.72119	4.88916	5.39524	5.15091
72.8514	3.95655	4.17142	4.11065	4.00623	4.4151	4.89774	4.62633	3.94623	4.53604	4.8234	4.65123	4.35277	5.13657	5.28758	5.3811	4.78539	4.84582	5.51373	4.92879	4.66885	4.63326	4.92733	5.01055		5.15915	5.52703	5.53183		5.31748	6.05699	6.13053		5.96474	5.59715	5.71797		3.70288	3.62495	3.47376	3.867	4.92653	5.15419	5.51034	4.96863	5.34987	4.83247	4.98673	5.55228	5.26427
[truncated: 31 more columns]

## Sheet: Compound respiratory parameters
Replicate 1
		GBM6 AR 4uM				GBM6 AR 2uM				GBM6 AR 1uM				GBM6 AR DMSO				GBM76 AG 8uM				GBM76 AG 4uM				GBM76 DMSO				GBM76 DMSO				GBM76 AR 2uM				GBM76 AR 4uM				GBM76 AR 500nM				GBM76 AR 1uM
Basal respiration		7.86713	8.88612	8.52252		8.31627	10.0575	9.07983		9.68413	9.92067	9.95097		10.8658	11.2619	10.3518			10.0234	11.3844	11.8039		12.4498	13.3521	12.8449		9.60876	11.4254	10.2214		7.19746	6.54262	9.34539	7.748	4.91022	5.61131	4.84914	2.87685	3.09156	2.95542	6.79852	4.78776	3.62597	7.08477	5.29579	1.08938	2.10691	4.66542	3.53987
Maximal respiration		21.7394	25.3512	24.4211		19.0567	26.8027	21.6563		21.6185	25.3008	23.9854		23.2614	25.7122	22.6917			9.82246	11.4433	11.655		14.517	14.179	13.839		12.2958	16.0476	13.5367		15.3851	15.7364	18.4393	15.3707	7.94812	10.5442	10.3715	5.63262	6.05469	5.64935	5.38897	12.5911	5.77731	15.5034	9.07734	2.57917	3.84436	12.8309	7.46029
Proton Leak		0.997001	1.24279	1.04086		1.17271	1.12027	1.38368		1.36516	1.92322	1.42648		1.93823	1.80982	1.6206			1.91405	2.53995	2.64881		2.83352	2.90522	2.63398		1.78361	2.02756	2.23269		1.07806	0.670155	1.22463	0.633117	0.434966	3.70902	0.601915	1.982	0.303235	0.0867691	1.31191	0.2031	0.631672	5.48266	0.905371	-0.520844	1.66416	0.0470589	2.77174
ATP-linked respiration		6.87012	7.64333	7.48166		7.14355	8.93722	7.69615		8.31897	7.99745	8.52449		8.92754	9.45209	8.73123			8.10937	8.84443	9.15511		9.61631	10.4469	10.211		7.82515	9.3978	7.98874		6.1194	5.87247	8.12076	7.11489	4.47525	1.9023	4.24722	0.89484	2.78832	2.86865	5.48661	4.58466	2.9943	1.60212	4.39042	1.61023	0.442755	4.61836	0.768128
Spare respiratory capacity		13.8723	16.465	15.8986		10.7405	16.7452	12.5764		11.9344	15.3801	14.0344		12.3957	14.4503	12.3399			-0.200956	0.0589336	-0.148934		2.06721	0.826822	0.994026		2.68702	4.62226	3.31532		8.18768	9.19377	9.09392	7.62266	3.0379	4.93285	5.52241	2.75577	2.96314	2.69393	-1.40954	7.80329	2.15134	8.41862	3.78154	1.48979	1.73745	8.16544	3.92042
Replicate 2
		GBM6 AR 4uM			GBM6 AR 2uM			GBM6 AR 1uM			GBM6 AR 500nM			GBM6 AR DMSO			GBM76 AR 4uM			GBM76 AR 2uM			GBM76 AR 1uM			GBM76 AR 500nM			GBM76 AR DMSO			GBM6 AG 8uM			GBM6 AG 4uM			GBM6 AG 2uM			GBM6 AG 1uM			GBM6 AG DMSO			GBM76 AG 8uM
Basal respiration		5.34706	5.45373	5.5424	7.37756	7.16121	8.49504	6.96722	7.09825	7.25515	11.1584	9.98474	9.51196	8.54889	8.15358	7.0782	4.28531	4.40681	4.22593	6.81027	6.1641	6.18706	9.22969	8.78091	8.27848	9.32284	9.54839	9.55563	9.06748	8.59296	8.49831	8.36962	9.6688	9.9617	12.736	12.7358	11.9065	11.0501	11.6219	12.0634	7.67066	9.86707	9.31286	11.8641	11.2015	11.1032	9.12684	9.25535	6.69381
Maximal respiration		11.3955	11.064	12.3839	9.63414	9.11219	10.2991	9.4111	10.3713	14.4553	11.3606	14.6765	15.1566	10.0223	11.2284	11.1929	6.88984	6.95609	8.23984	14.765	11.0526	12.1823	20.5737	17.9028	19.1748	19.4198	20.6466	21.1248	18.2193	17.9209	16.1495	7.89545	10.0353	11.0807	13.8987	12.6889	12.7708	10.8203	12.5355	22.0104	7.89671	10.2302	10.013	16.2326	13.4685	16.2469	14.417	15.8614	11.3176
Proton Leak		0.392335	0.375661	0.372746	0.772964	0.731368	1.16479	1.03645	0.955926	5.1628	1.56024	1.4097	1.37152	1.31026	1.29939	1.15459	0.729605	0.762103	0.728857	1.50828	1.43525	1.47642	2.34543	2.28987	2.23226	2.31483	2.60154	2.59796	2.17571	2.19908	2.16553	1.63009	2.03566	2.22367	2.19655	2.15905	1.93998	1.88085	1.93869	9.34542	1.19077	1.76956	1.39147	1.92932	1.84129	1.55663	3.09761	3.25473	2.22217
ATP-linked respiration		4.95473	5.07807	5.16965	6.6046	6.42984	7.33025	5.93077	6.14232	2.09235	9.59816	8.57503	8.14044	7.23863	6.85419	5.9236	3.55571	3.64471	3.49707	5.302	4.72886	4.71064	6.88426	6.49104	6.04623	7.00801	6.94685	6.95768	6.89177	6.39387	6.33278	6.73953	7.63314	7.73803	10.5394	10.5767	9.96648	9.16921	9.68325	2.71796	6.47989	8.0975	7.92139	9.9348	9.36022	9.54657	6.02922	6.00062	4.47165
Spare respiratory capacity		6.04846	5.61028	6.84153	2.25658	1.95099	1.80405	2.44388	3.27304	7.2001	0.202241	4.69173	5.64461	1.47339	3.07478	4.11474	2.60453	2.54928	4.01392	7.95474	4.88852	5.99522	11.344	9.12193	10.8963	10.097	11.0982	11.5692	9.15185	9.32792	7.65122	-0.474171	0.366465	1.11897	1.16271	-0.0469114	0.864383	-0.2298	0.913545	9.94706	0.226054	0.363114	0.700138	4.36844	2.26695	5.14365	5.29014	6.60602	4.62376
Replicate 3
		GBM76 8uM AG				GBM76 4uM AG				GBM76 2uM AG				GBM76 1uM AG				GBM76 DMSO AG				GBM6 AG 8uM				GBM6 AG 4uM				GBM6 AG 2uM				GBM6 AG DMSO				GBM76 AR 4uM				GBM76 AR 2uM				GBM76 DMSO
Basal respiration		7.34654	6.9561	7.15375		6.90295	7.62659	6.96401		7.62444	7.32774	5.57947		6.46723	7.55777	7.52611		7.79439	9.37615	7.62778		7.69469	8.04834	8.04218		7.66602	8.76405	7.63519		7.95179	8.32435	8.27212		7.56194	7.71794	7.20511		5.2757	4.84777	5.0838	5.54466	8.71438	8.84023	9.33704	7.47312	10.3883	11.9175	10.8657	10.8484
Maximal respiration		16.6398	15.3467	16.5129		18.786	20.7405	18.362		20.6872	18.2389	14.3024		16.5088	21.2541	19.0049		20.3531	22.9837	19.2816		8.29542	9.69486	10.0636		9.70823	12.6592	12.1591		13.3099	15.5386	14.959		13.3781	14.7093	14.4333		8.76005	6.40521	6.6963	12.1323	12.9027	10.5266	11.6284	14.2181	14.657	15.6463	13.8832	14.9258
Proton Leak		1.88504	1.83148	1.95537		1.67908	1.72179	1.57932		1.57592	1.54064	1.13188		1.22108	1.7102	1.62564		1.54785	1.98979	1.72506		1.76572	2.10608	2.03994		1.51932	1.86805	2.13929		1.53565	1.18912	1.66071		1.06752	1.01256	1.17418		0.56904	0.55795	0.882695	0.594592	1.59025	1.6268	1.73948	1.09287	2.01459	2.28917	2.06096	1.46049
ATP-linked respiration		5.4615	5.12462	5.19838		5.22386	5.9048	5.38469		6.04852	5.78711	4.44758		5.24614	5.84757	5.90047		6.24654	7.38636	5.90272		5.92897	5.94226	6.00225		6.1467	6.896	5.49589		6.41615	7.13523	6.61141		6.49442	6.70537	6.03093		4.70666	4.28982	4.20111	4.95007	7.12413	7.21342	7.59756	6.38025	8.37371	9.62836	8.80474	9.38791
Spare respiratory capacity		9.29322	8.39065	9.35917		11.883	13.1139	11.398		13.0628	10.9111	8.72294		10.0416	13.6963	11.4788		12.5588	13.6075	11.6538		0.60073	1.64652	2.02144		2.04221	3.89513	4.52396		5.3581	7.2143	6.68686		5.81614	6.99133	7.2282		3.48436	1.55744	1.61249	3.29381	4.18835	1.68642	2.29134	3.3725	4.26871	3.72878	3.01754	4.07738
		9.87312	9.66689	9.32295	7.50297	11.3986	12.0619	11.2643	9.35581	12.7453	12.514	10.9665	10.9877
		24.0936	13.5968	13.8926	20.1046	17.2168	14.7173	13.1396	16.2422	25.9978	18.1329	18.3842	19.0803
		1.54719	1.16087	1.13405	0.432692	1.50823	1.64695	1.65461	1.02059	2.00966	2.14149	5.65113	1.32665
		8.32593	8.50602	8.1889	7.07028	9.89039	10.4149	9.60969	8.33521	10.7356	10.3725	5.31541	9.66105
		14.2205	3.9299	4.56961	12.6016	5.81818	2.65541	1.87531	6.88636	13.2525	5.61894	7.41766	8.09257
[truncated: 40 more columns]

## Sheet: Rescue OCR
Replicate 1
Time (minutes)	GBM76 AR 4uM			GBM76 AR + GSH			GBM76 AR + SAM			GBM76 AR + Hcy			GBM76 DMSO			GBM76 DMSO + GSH			GBM76 DMSO + SAM			GBM76 DMSO + Hcy
1.30847	15.8173	16.4625	13.8717	17.4983	20.2176	21.0733	19.1081	24.9505	22.1004	9.86868	12.9968	12.4737	24.0908	24.1644	22.0685	23.5119	24.2776	21.7586	19.6246	23.1804	19.6082	9.96275	5.90518	4.1666
7.78519	15.4597	15.9286	13.4214	17.5683	20.3698	20.5629	18.935	24.4234	21.8201	9.67833	12.3743	11.9139	23.4551	23.3998	21.3733	22.5759	24.0092	21.1585	19.2544	22.8959	19.5977	9.40777	5.95606	3.9474
14.2661	15.3872	15.8304	13.2853	17.7378	20.1535	20.5708	19.3081	24.6588	21.8853	9.7925	12.2006	11.9209	23.3146	23.2689	21.2161	22.4002	23.7276	21.1198	18.9573	22.5257	19.4779	9.17844	5.74623	3.85138
20.8423	6.20858	6.25236	5.98575	6.56655	20.3448	20.6644	6.61382	9.23793	8.15506	4.52226	5.9191	5.30896	9.40681	10.095	9.07078	8.61088	10.298	9.20255	7.74	9.50586	7.90751	5.03178	3.70948	2.32371
27.3209	6.6195	6.89154	6.05328	6.17373	20.2925	20.7289	6.44842	8.93173	8.07099	4.27008	5.66695	4.99793	10.6814	11.3117	10.2333	9.55831	11.4257	9.94705	8.44789	10.0899	8.61601	5.35308	4.10426	2.29921
33.7945	6.70425	7.01401	6.09902	6.10701	20.2776	20.6679	6.22527	8.65393	7.67704	4.14639	5.49935	5.05144	11.9381	12.6167	11.2101	10.6326	12.4219	10.8766	9.14865	10.6624	9.22755	5.98163	4.40063	2.31128
40.3574	21.2488	21.6414	19.14	36.1619	42.2549	41.4213	37.8854	40.9884	37.5317	19.3978	21.7288	21.1801	30.6085	32.7092	29.1843	33.1754	35.1693	31.5434	24.8995	29.1811	26.086	11.808	10.1645	6.66862
46.8362	19.1891	20.1081	17.7678	32.4456	38.1094	37.3352	35.5404	38.5983	34.1687	18.4219	20.4708	18.5226	24.3	28.1303	24.8591	27.5722	29.6091	27.7569	21.276	25.3015	22.8905	9.05284	7.24978	5.25985
53.3184	18.0153	18.7426	16.6413	30.9286	36.6073	35.8377	34.3406	38.1467	32.5203	17.7708	19.7724	17.4383	20.463	25.0388	22.1257	23.5633	25.8113	24.3752	18.8735	22.2119	20.1301	7.75929	5.73371	4.48855
59.8879	3.22134	3.51469	3.12719	4.06189	5.29935	5.39418	4.48643	5.74699	5.19063	4.11749	4.78485	3.63634	4.01981	4.89522	4.26639	3.38361	4.89745	4.6236	3.81282	4.85278	3.76461	2.54653	1.50996	0.735798
66.3669	3.16746	3.51383	3.0201	3.87543	5.4251	5.61168	4.27701	5.74765	5.19304	3.46208	4.02783	3.34985	4.1793	4.81137	4.43166	3.51495	4.79341	4.30738	3.61832	4.50192	3.54006	2.46237	1.65664	0.556872
72.8514	2.9678	3.19477	2.83727	4.04802	5.29803	5.44672	4.16505	5.53764	5.02749	3.18898	3.71189	3.24392	4.1867	4.75867	4.11949	3.39952	4.55916	3.95786	3.60469	4.26908	3.681	2.22363	1.50133	0.610198
Replicate 2
Time (minutes)	GBM76 AR 4uM			GBM76 AR + GSH			GBM76 AR + SAM			GBM76 AR + Hcy			GBM76 DMSO			GBM76 DMSO + GSH			GBM76 DMSO + SAM			GBM76 DMSO + Hcy
1.30847	13.3575	17.2048	13.8364	18.567	18.0478	11.9736	20.6721	19.3289	16.9445	10.1216	10.008	7.17656	20.3953	20.3668	20.8215	19.9984	22.7005	14.5802	16.6318	19.6672	16.1289	10.1427	7.87399	7.18655
7.78519	12.9685	16.5846	13.7071	18.0562	17.4046	11.9449	20.1278	18.8293	16.999	10.0623	9.72097	6.90956	19.8599	20.1411	20.2587	19.3152	22.2959	14.2503	16.0519	19.1596	15.5881	9.86254	8.01138	7.15511
14.2661	12.9426	16.3466	13.7589	17.8737	17.2695	11.7823	20.1359	18.8277	17.0922	9.79841	9.69004	6.84912	19.558	20.1461	20.0333	19.256	22.0087	14.2879	15.6475	18.8673	15.5163	9.99587	8.16673	7.24856
20.8423	6.16096	6.96697	5.91972	18.0014	7.52332	5.49397	7.66206	7.47204	6.79477	4.5593	4.8032	3.62788	8.37815	8.65396	8.36928	8.3626	9.79554	6.47973	6.80453	8.43129	6.46369	5.11957	4.61091	3.34754
27.3209	5.97998	7.26281	6.23187	17.9184	7.42795	5.41423	7.72674	7.45845	6.81542	4.59308	4.61114	3.29291	9.52256	9.81036	9.59402	9.30655	10.416	7.40152	7.26252	9.06877	6.78059	5.93994	5.18896	4.02476
33.7945	6.06046	7.31812	6.41194	18.0228	6.94772	5.19405	7.49808	7.1598	6.65969	4.35384	4.48363	3.25458	10.6316	10.7186	10.6314	10.2478	11.5608	7.95503	7.60621	9.38438	7.30456	6.72302	5.79604	4.67601
40.3574	12.9186	17.6117	16.9131	33.4202	28.1757	20.4701	26.1035	24.8561	28.3122	17.1739	14.8754	11.0321	23.2713	26.2244	28.2251	24.6411	31.7275	23.349	16.1735	21.3455	19.6956	14.1043	15.0856	15.9439
46.8362	11.3884	15.4955	15.2473	30.2709	24.0776	18.6216	23.6774	22.6581	25.3629	14.2569	12.7444	10.1055	19.5809	21.7759	23.7042	20.8501	27.4181	20.0823	14.1762	18.3069	17.5067	12.0845	12.4181	13.5065
53.3184	10.8438	14.0671	14.3482	29.2703	22.5513	17.9799	22.7974	21.5	24.2007	12.798	12.286	9.6766	17.2876	19.2277	20.0481	18.5378	24.484	17.6271	13.1395	16.5132	15.6381	10.8819	11.3436	11.6332
59.8879	3.68045	4.13307	3.12065	6.34561	5.67147	3.66945	5.64225	5.0118	4.41539	3.8333	3.66689	2.6963	4.14122	4.57098	4.20822	4.16047	5.23044	3.21577	3.5587	4.69622	3.48147	3.22532	2.75316	1.26374
66.3669	3.43313	3.81906	3.12558	5.48793	5.096	3.6562	5.43899	5.12149	4.51759	3.40748	3.5917	2.62921	3.97632	4.20896	3.78294	4.11229	4.88135	3.19333	3.38959	4.49248	3.37251	2.95141	2.59161	1.36775
72.8514	3.0666	3.72034	2.87502	5.15329	4.82705	3.39411	5.2104	4.99229	4.48091	3.28098	3.40931	2.38822	3.83172	4.08137	3.80499	4.13854	4.49368	3.09123	3.09219	4.2403	3.05348	2.77849	2.49323	1.32868
Replicate 3
Time (minutes)	GBM76 AR 4uM			GBM76 AR + GSH			GBM76 AR + SAM			GBM76 AR + Hcy			GBM76 DMSO			GBM76 DMSO + GSH			GBM76 DMSO + SAM			GBM76 DMSO + Hcy
1.30847	8.9624	10.1716	8.06232	18.567	18.0478	11.9736	20.6721	19.3289	16.9445	10.1216	10.008	7.17656	21.732	21.1769	14.2075	18.6555	22.1235	12.3863	14.332	20.3252	13.2634	4.9198	7.6811	6.28994
7.78519	8.45154	10.0249	7.78836	18.0562	17.4046	11.9449	20.1278	18.8293	16.999	10.0623	9.72097	6.90956	21.3926	20.793	13.8181	18.1608	21.9711	12.2716	14.0508	20.1155	13.5344	5.07611	7.61711	6.11784
14.2661	8.35601	9.90931	7.96659	17.8737	17.2695	11.7823	20.1359	18.8277	17.0922	9.79841	9.69004	6.84912	21.2497	20.8215	13.9781	18.1469	21.7269	12.4065	13.2964	19.9487	13.6766	4.93742	7.62903	6.21109
20.8423	4.04986	5.06762	3.91259	18.0014	7.52332	5.49397	7.66206	7.47204	6.79477	4.5593	4.8032	3.62788	8.57095	8.86877	5.65291	7.64869	9.44221	5.40909	6.32976	8.59201	5.718	2.67572	3.79257	3.30045
27.3209	3.85591	4.74805	3.82067	17.9184	7.42795	5.41423	7.72674	7.45845	6.81542	4.59308	4.61114	3.29291	9.91198	10.1677	6.3587	8.57436	10.2841	5.77913	5.34138	9.21225	6.18303	2.99113	4.6399	3.49741
33.7945	3.64344	4.69827	3.66066	18.0228	6.94772	5.19405	7.49808	7.1598	6.65969	4.35384	4.48363	3.25458	11.1236	11.1783	7.31679	9.44655	11.0328	6.29067	6.45758	9.61571	6.65235	3.5134	5.13451	3.88504
40.3574	12.9264	16.4666	13.8505	33.4202	28.1757	20.4701	26.1035	24.8561	28.3122	17.1739	14.8754	11.0321	29.7838	27.5134	18.0458	26.0273	29.6314	17.6234	16.2479	26.6868	17.9999	8.44933	11.9488	9.44384
46.8362	12.1404	14.8463	12.987	30.2709	24.0776	18.6216	23.6774	22.6581	25.3629	14.2569	12.7444	10.1055	25.3776	23.1299	15.0852	22.195	25.2411	15.3044	15.1827	22.9811	15.4124	7.30102	10.2578	8.18624
53.3184	11.7462	14.4619	12.7271	29.2703	22.5513	17.9799	22.7974	21.5	24.2007	12.798	12.286	9.6766	22.3678	20.6612	13.2571	19.1924	22.1985	13.4729	12.9112	20.2061	13.6135	6.3495	9.12809	7.32259
59.8879	2.64029	3.43444	2.60341	6.34561	5.67147	3.66945	5.64225	5.0118	4.41539	3.8333	3.66689	2.6963	3.71108	4.3234	3.04452	3.75295	4.76583	3.01407	1.72134	4.34474	2.92129	1.39791	1.94704	1.69879
66.3669	2.80162	3.05118	2.5419	5.48793	5.096	3.6562	5.43899	5.12149	4.51759	3.40748	3.5917	2.62921	4.08056	4.39641	2.946	3.6026	4.67412	2.89297	2.36254	4.28559	2.8012	1.2873	2.01759	1.90903
72.8514	2.49828	2.98224	2.29239	5.15329	4.82705	3.39411	5.2104	4.99229	4.48091	3.28098	3.40931	2.38822	3.95779	4.25677	2.72807	3.54721	4.32859	2.40597	2.59066	4.12333	2.75487	1.2889	1.93381	1.61804

## Sheet: Rescue ECAR
Replicate 1
Time (minutes)	GBM76 AR 4uM			GBM76 AR + GSH			GBM76 AR + SAM			GBM76 AR + Hcy			GBM76 DMSO			GBM76 DMSO + GSH			GBM76 DMSO + SAM			GBM76 DMSO + Hcy
1.30847	6.60522	6.38703	4.15348	5.57869	7.49771	6.63848	5.38716	6.95132	7.28392	4.33522	6.11374	6.13718	7.34934	7.90934	8.0148	7.56004	8.67493	8.02083	6.92066	8.15457	7.6839	6.37687	8.783	8.54258
7.78519	5.61976	4.61552	3.26926	4.99189	6.19235	5.52833	4.55084	5.92027	6.00455	3.48002	4.9495	5.01502	6.78164	7.35728	7.22019	6.60246	7.36902	6.39144	6.08731	7.66215	6.42196	6.00996	7.77597	7.02378
14.2661	5.94047	4.43486	3.20211	4.84935	5.91994	5.43582	4.56048	5.81774	5.976	3.29113	4.82619	4.86208	7.06425	7.61438	7.34634	6.77116	7.45634	6.37284	6.18903	7.76076	6.47331	6.1683	7.70813	6.90467
20.8423	6.20647	5.18684	4.22002	5.42669	5.79068	5.45477	5.08767	5.85611	5.81001	3.57266	4.54854	4.50201	7.68141	8.43988	8.26296	7.07798	7.70368	6.72417	6.58065	8.45682	7.10304	6.13735	7.40512	6.70144
27.3209	5.76889	4.92619	3.99247	5.29206	5.69767	5.45006	4.68103	5.41312	5.44734	3.52929	4.53746	4.57036	7.37869	7.91658	7.7662	6.67912	7.26345	6.26454	6.22543	7.75677	6.79153	6.00987	7.32206	6.46039
33.7945	5.76311	4.83267	3.88014	5.44472	5.60072	5.39031	4.7853	5.49107	5.5213	3.61962	4.73168	4.74966	7.29605	7.90596	7.73737	6.83857	7.33686	6.30527	6.32255	7.81064	6.7789	6.25179	7.6462	6.75878
40.3574	6.77966	5.44577	4.01575	7.70375	8.39003	7.60656	7.19079	8.11245	8.03843	5.17722	5.98862	5.97654	8.49871	9.3694	8.86338	8.21798	8.70103	7.13068	7.80464	9.72833	7.69333	7.02792	8.24865	6.73822
46.8362	6.706	5.61613	4.43329	7.5366	8.12295	7.42882	7.11332	8.13794	7.86919	5.11691	5.93756	5.93522	8.14226	9.02323	8.7745	7.95021	8.35353	7.19078	7.41971	9.39808	7.45023	6.72262	8.08439	6.60437
53.3184	6.80315	5.66723	4.45725	7.60544	8.07284	7.4134	7.0916	8.21635	7.8882	5.3218	6.05676	6.02524	8.05701	8.97618	8.72682	7.89226	8.30938	7.16468	7.35018	9.24382	7.41821	6.64126	8.15915	6.62025
59.8879	5.61179	4.48831	3.62481	5.87749	6.44926	5.79921	5.59726	6.37985	6.37317	4.82377	5.59453	5.43117	7.19681	7.54158	7.54483	6.84756	7.33863	6.2395	6.3517	8.07313	6.73509	6.82756	8.21068	6.90549
66.3669	5.52857	4.38692	3.59424	5.6562	6.01828	5.58871	5.12738	5.9429	5.87806	4.5195	5.12603	5.04837	6.99756	7.52154	7.36133	6.70497	7.05738	5.99418	6.14862	7.75833	6.53214	6.5081	7.88686	7.33128
72.8514	5.53243	4.36062	3.61192	5.47169	6.01931	5.65683	5.11073	5.94818	5.83259	4.26778	5.17417	4.97421	6.99929	7.60469	7.40959	6.64176	7.10268	6.04961	6.16608	7.81879	6.56144	6.5168	7.92535	6.90389
Replicate 2
Time (minutes)	GBM76 AR 4uM			GBM76 AR + GSH			GBM76 AR + SAM			GBM76 AR + Hcy			GBM76 DMSO			GBM76 DMSO + GSH			GBM76 DMSO + SAM			GBM76 DMSO + Hcy
1.30847	3.8807	6.46129	5.49943	7.21554	8.01261	4.4049	7.51051	7.5317	6.01688	6.25415	6.38781	4.79485	6.39809	7.16145	6.90446	7.42161	9.13077	4.66589	6.56121	8.28823	6.14399	7.82947	5.81951	3.18653
7.78519	4.20749	5.95817	5.47792	6.19877	6.19041	3.39516	6.17198	6.26695	5.12781	5.02955	5.04682	3.7116	5.84879	6.53845	5.52665	6.41352	7.6275	4.26684	5.50935	6.63576	4.73365	6.26508	4.68458	2.78507
14.2661	4.63823	5.94682	5.48635	6.03262	5.83191	3.27167	5.96251	5.96825	4.99729	4.73554	4.75183	3.70313	5.99391	6.67758	5.49164	6.41055	7.64998	4.27261	5.51949	6.68404	4.54056	6.19835	4.70266	2.87371
20.8423	4.62376	5.90642	5.90156	5.89178	5.73028	3.71638	5.87162	5.89238	5.44435	4.71869	4.80633	4.14774	6.14111	6.93805	5.87151	6.58514	8.55957	5.39965	5.36918	6.57481	5.29834	6.01196	4.71001	3.53906
27.3209	4.41988	5.33344	5.39818	5.69944	5.40939	3.45464	5.37065	5.35234	4.81347	4.48929	4.4266	3.82625	5.95903	6.68212	5.61251	6.34535	7.9549	5.11475	5.20075	6.19024	5.06781	5.89789	4.92557	3.59777
33.7945	4.52183	5.37867	5.40789	5.62541	5.44686	3.55619	5.3939	5.35084	4.80703	4.58352	4.48013	3.85786	6.07841	6.70134	5.7414	6.14382	7.85929	5.045	5.05584	6.28557	5.06894	5.83129	5.12721	3.62065
40.3574	5.33954	6.47351	6.52622	7.86932	7.64089	5.19511	7.45511	7.48756	6.74209	6.11289	5.94855	4.88404	7.18585	7.9252	5.86006	7.56022	9.24982	5.54859	5.94088	7.14267	4.91376	6.86469	5.65918	3.30048
46.8362	5.10991	6.22115	6.30661	7.27912	7.1781	4.81541	7.21664	7.16216	6.67903	5.73159	5.3993	4.71416	6.9281	7.47557	5.96889	7.30624	8.95685	5.39897	5.94637	6.91562	5.07537	6.78002	5.42689	3.5317
53.3184	5.13005	6.27836	6.33303	7.21716	7.14541	4.8151	7.16937	7.14426	6.66249	5.67741	5.38097	4.69739	6.82033	7.43486	5.94928	7.3006	8.84516	5.32907	5.72922	6.8778	5.08657	6.74301	5.33679	3.5355
59.8879	4.44362	5.58727	5.6243	6.1465	5.88096	3.96298	6.08023	5.86725	5.36569	4.99468	5.01777	4.39944	5.96838	6.62547	5.33195	6.28461	7.75289	5.01061	5.07496	6.0702	4.30057	6.19547	5.37405	3.28024
66.3669	4.17217	5.2483	5.38979	5.68176	5.52748	3.73141	5.58593	5.53496	5.00236	4.69428	4.76788	4.13676	5.74424	6.51785	5.2023	5.9599	7.50438	4.72701	4.78719	5.92743	4.48976	6.05923	5.14876	3.28776
72.8514	3.97978	5.16569	5.44326	5.68517	5.51464	3.69238	5.56752	5.55143	5.02373	4.65731	4.71113	4.11876	5.54017	6.48237	5.19473	5.77057	7.50904	4.82511	4.57156	5.89542	4.57968	5.77417	5.06757	3.34774
Replicate 3
Time (minutes)	GBM76 AR 4uM			GBM76 AR + GSH			GBM76 AR + SAM			GBM76 AR + Hcy			GBM76 DMSO			GBM76 DMSO + GSH			GBM76 DMSO + SAM			GBM76 DMSO + Hcy
1.30847	5.38495	5.31015	6.17591	7.04642	6.5671	6.15587	7.91843	6.77594	7.10377	5.65749	4.56752	5.35684	7.84352	7.44942	4.88521	7.78837	8.77537	7.06421	6.58813	7.49969	4.79037	6.68863	6.00197	3.46314
7.78519	4.76381	4.97603	5.52202	6.25183	5.93373	5.22612	5.99334	6.1809	5.12848	4.17878	4.14282	4.00149	6.5434	6.56889	4.188	6.2951	7.40704	6.03132	5.39375	6.01368	4.00685	5.67104	5.62224	3.20906
14.2661	4.74228	4.86404	5.48094	6.08131	5.9229	5.00827	5.82777	6.0422	5.04466	4.03253	4.2172	3.87243	6.61279	6.6247	4.27193	6.16932	7.38591	5.67151	5.72007	6.01015	3.99619	5.55183	5.60048	3.132
20.8423	5.15202	5.10961	5.36633	5.93943	6.01494	4.812	5.62078	6.28516	5.5543	3.93883	4.4649	4.21808	7.31	7.59886	5.39861	6.58672	8.06654	7.67496	5.83992	6.60891	4.88004	5.37178	5.75409	3.76449
27.3209	4.81841	4.74301	5.24262	5.99352	5.73833	4.82548	5.33693	5.78767	4.98379	3.9856	4.32225	4.07823	6.65108	6.97238	5.1427	6.13835	7.39484	7.74007	5.78611	6.08015	4.69539	5.56604	5.57432	3.65744
33.7945	4.86818	4.79802	5.17251	5.97605	5.85644	4.84161	5.35918	5.79798	5.01084	4.1173	4.43492	4.17891	6.6041	6.9862	5.16235	6.12905	7.32675	7.77493	5.56147	6.06794	4.68465	5.83132	5.75785	3.77678
40.3574	6.69985	6.69774	7.61471	8.07526	8.42768	7.75271	7.67638	8.59819	7.25873	4.99655	5.36457	5.59191	7.63729	7.93555	5.61026	7.10356	8.36974	7.86958	6.29807	7.08662	5.04965	5.80085	6.162	3.75353
46.8362	6.36654	6.28335	7.35491	7.74418	7.97591	7.59168	7.63643	8.22678	7.21907	5.05395	5.17845	5.71783	7.65322	7.83406	5.657	6.99745	8.24728	8.29267	6.22598	7.0251	5.00011	5.66691	5.85802	3.72408
53.3184	6.3605	6.26684	7.33244	7.6272	7.89826	7.65624	7.69642	8.28584	7.25767	5.14037	5.25874	5.80803	7.56599	7.77857	5.65996	6.91992	8.19945	8.38372	6.22961	6.97137	4.93548	5.71724	5.83289	3.65474
59.8879	5.76442	5.84695	6.18563	6.64473	6.70092	6.22874	6.094	6.80538	5.60631	4.73152	4.90085	5.04832	6.35729	6.93789	4.69652	6.08771	7.2691	7.45479	5.77322	6.01638	4.26541	5.84747	6.00594	3.58981
66.3669	5.17311	5.14473	5.77518	6.1182	6.14856	6.02746	5.54338	6.1991	5.33875	4.38346	4.48805	4.71186	6.155	6.61007	4.69699	5.9023	6.97696	7.2789	5.63348	5.68079	4.25531	5.79614	5.95565	3.56561
72.8514	5.07855	5.09308	5.66405	6.09427	6.14469	5.72777	5.51542	6.12239	5.31544	4.34765	4.44096	4.717	6.14463	6.71394	4.65844	5.96245	7.06188	7.29146	5.65184	5.70637	4.28924	5.87178	5.92945	3.64744

## Sheet: Rescue respiratory parameters
Replicate 1
		GBM76 AR 4uM			GBM76 AR + GSH			GBM76 AR + SAM			GBM76 AR + Hcy			GBM76 DMSO			GBM76 DMSO + GSH			GBM76 DMSO + SAM			GBM76 DMSO + Hcy
Basal respiration		12.8495	13.2678	11.0344	13.4503	14.9196	15.6266	14.9431	19.4128	17.0729	6.6797	9.28489	9.22981	19.9041	19.4058	17.949	20.1123	19.7184	17.8007	16.0199	18.9113	15.9272	7.73912	4.40384	3.5564
Maximal respiration		18.281	18.4467	16.3027	32.1139	36.9569	35.9746	33.7204	35.4507	32.5042	16.2088	18.0169	17.9362	26.4218	27.9506	25.0648	29.7759	30.6101	27.5856	21.2948	24.912	22.405	9.58442	8.66313	6.05843
Proton Leak		3.73645	3.81924	3.26175	2.05899	14.9796	15.2212	2.06022	3.11629	2.64955	0.957409	1.78746	1.80752	7.75138	7.85806	7.09061	7.23307	7.8627	6.91879	5.54396	6.39334	5.54655	3.75801	2.8993	1.70108
ATP-linked respiration		9.11303	9.44853	7.77267	11.3913	-0.0600122	0.405426	12.8829	16.2965	14.4233	5.72229	7.49743	7.42229	12.1527	11.5477	10.8584	12.8793	11.8557	10.8819	10.4759	12.518	10.3806	3.98112	1.50454	1.85532
Spare respiratory capacity		5.43149	5.17888	5.26832	18.6636	22.0373	20.3479	18.7773	16.0379	15.4313	9.52911	8.73199	8.7064	6.51773	8.54481	7.11579	9.66358	10.8917	9.78483	5.27494	6.00067	6.47776	1.84529	4.25929	2.50203
Replicate 2
		GBM76 AR 4uM			GBM76 AR + GSH			GBM76 AR + SAM			GBM76 AR + Hcy			GBM76 DMSO			GBM76 DMSO + GSH			GBM76 DMSO + SAM			GBM76 DMSO + Hcy
Basal respiration		10.2909	13.4844	10.9614	13.4138	13.2207	8.57948	15.4617	14.3366	12.4636	6.84064	6.59864	4.78835	16.5636	16.2855	17.0165	15.8598	18.2068	11.489	13.5396	15.4269	13.0754	7.36425	5.38076	5.85788
Maximal respiration		9.85203	13.8914	14.0381	28.2669	23.3487	17.076	20.8931	19.8638	23.8313	13.893	11.4661	8.64389	19.4396	22.143	24.4201	20.5026	27.2338	20.2577	13.0813	17.1052	16.6421	11.3258	12.5924	14.6153
Proton Leak		2.99386	3.59777	3.53691	12.8695	2.12067	1.79994	2.28768	2.16751	2.17879	1.07286	1.07432	0.866369	6.79987	6.63719	6.82645	6.1093	7.06707	4.86381	4.51403	5.14407	4.25109	3.94452	3.30281	3.34734
ATP-linked respiration		7.297	9.88667	7.42446	0.544265	11.1	6.77954	13.174	12.1691	10.2848	5.76778	5.52432	3.92198	9.76371	9.64826	10.1901	9.75054	11.1398	6.62517	9.02561	10.2829	8.82433	3.41973	2.07795	2.51054
Spare respiratory capacity		-0.438824	0.406966	3.07672	14.8532	10.128	8.49653	5.43145	5.52719	11.3676	7.05232	4.86742	3.85554	2.87603	5.85756	7.40358	4.64274	9.027	8.76877	-0.458337	1.67823	3.56669	3.96155	7.21162	8.75738
Replicate 3
		GBM76 AR 4uM			GBM76 AR + GSH			GBM76 AR + SAM			GBM76 AR + Hcy			GBM76 DMSO			GBM76 DMSO + GSH			GBM76 DMSO + SAM			GBM76 DMSO + Hcy
Basal respiration		6.46412	7.18932	5.76994	13.4138	13.2207	8.57948	15.4617	14.3366	12.4636	6.84064	6.59864	4.78835	17.7742	16.9201	11.4794	15.1083	17.7949	9.98034	11.7414	16.2019	10.5085	3.6309	5.74729	4.67189
Maximal respiration		10.4282	13.4844	11.5581	28.2669	23.3487	17.076	20.8931	19.8638	23.8313	13.893	11.4661	8.64389	25.826	23.2567	15.3177	22.4801	25.3028	15.2174	13.6573	22.5634	15.245	7.16043	10.015	7.8258
Proton Leak		1.14517	1.71604	1.36828	12.8695	2.12067	1.79994	2.28768	2.16751	2.17879	1.07286	1.07432	0.866369	7.16581	6.92158	4.58872	5.89934	6.70419	3.88469	3.86692	5.49238	3.89748	2.2245	3.2007	2.267
ATP-linked respiration		5.31895	5.47328	4.40166	0.544265	11.1	6.77954	13.174	12.1691	10.2848	5.76778	5.52432	3.92198	10.6084	9.99855	6.89072	9.20892	11.0907	6.09565	7.87443	10.7095	6.61103	1.4064	2.54659	2.40489
Spare respiratory capacity		3.96403	6.2951	5.78821	14.8532	10.128	8.49653	5.43145	5.52719	11.3676	7.05232	4.86742	3.85554	8.05178	6.33655	3.83825	7.37188	7.50793	5.2371	1.91591	6.36155	4.73647	3.52953	4.26769	3.15391

## Sheet: siRNA OCR
Replicate 1
Time (minutes)	siCTRL					siAHCY #1					siMAT2A #1					siAHCY #2					siMAT2A #2					Parental
1.30847		6.93715	7.20424	8.31719	7.63947	4.51992	5.36144	4.96541	6.04464	6.2041		7.0563	8.36913	5.4358		5.25785	5.07212	5.63359	5.30032	5.5377	5.95861	6.48313	5.95981	6.30346	6.47709	8.1761	8.60715	9.04236	9.58699	11.0796
7.78598		6.42044	6.64676	7.69119	7.07468	4.3087	4.99102	4.60668	5.54033	5.66905		5.84868	6.6899	3.95383		4.89537	4.71449	5.16706	4.711	5.06446	5.59876	5.92147	5.48768	5.74164	5.95638	7.76572	8.20698	8.4736	8.95215	10.2922
14.2645		6.20112	6.5184	7.53506	6.90569	4.21694	4.93285	4.54556	5.50065	5.52594		5.39232	6.87361	3.97904		4.78754	4.54395	5.02272	4.56061	4.88544	5.43103	5.80848	5.36896	5.63574	5.79611	7.60582	8.06998	8.3134	8.84547	10.1245
20.8431		2.83628	3.05753	3.40428	3.38845	1.87144	2.12054	2.10496	2.43445	2.65183		3.18262	3.98266	1.56149		2.225	2.02483	2.16501	1.89638	2.12782	2.30834	2.29558	2.253	2.4748	2.43566	3.18971	3.41267	3.41959	3.53157	4.21749
27.3206		2.77223	2.84278	3.29621	3.18531	1.72667	2.03839	2.04053	2.38188	2.59894		2.8752	3.20706	1.89256		2.06905	1.94525	2.00601	1.81852	2.04264	2.27189	2.16635	2.14238	2.30912	2.38847	3.00589	3.20801	3.2237	3.36962	4.0228
33.7994		2.73405	2.85663	3.2569	3.1858	1.7443	2.0461	2.12331	2.29636	2.53193		2.59441	3.06631	1.81587		2.14835	1.90712	2.06022	1.84488	2.08941	2.14105	2.17162	2.09878	2.35038	2.29601	2.95769	3.10077	3.14077	3.31188	3.9322
40.3691		16.0105	17.3191	19.8902	17.9832	8.38035	10.7829	9.89436	12.1692	12.3778		7.66156	10.2152	7.00868		9.15511	8.40211	9.28785	8.56064	8.99687	10.9135	11.5096	11.106	11.1606	11.9569	19.3976	20.123	21.9605	23.0354	25.6706
46.8494		13.8307	14.6103	17.0695	15.3123	7.21683	9.24617	8.48676	10.3617	10.607		6.80281	9.68309	7.04434		7.46897	7.29118	8.00936	7.26183	7.6319	8.91184	9.56682	9.0983	9.02618	9.84586	15.7392	16.8597	18.041	19.1775	20.9411
53.327		12.5202	13.1318	15.3476	13.8087	6.92593	8.6757	7.95118	9.7026	10.119		6.74729	9.48284	6.88984		7.08725	6.82752	7.61163	7.00044	7.32901	8.24033	8.63525	8.35753	8.33551	8.97822	14.0733	15.1984	15.9475	17.2384	18.9779
59.893		1.87851	1.90901	2.25033	2.35196	1.26799	1.43056	1.43385	1.54623	1.73833		1.39731	1.90167	1.4701		1.42745	1.24998	1.1812	1.01289	1.22545	1.57163	1.47319	1.36851	1.68123	1.50395	2.15917	2.30485	2.10317	2.12428	2.43296
66.3755		1.83065	1.89431	2.17014	2.18429	1.24983	1.3	1.43919	1.45653	1.61525		1.71409	2.15347	1.0722		1.38548	1.23764	1.19893	0.919184	1.22156	1.45934	1.44162	1.37454	1.55912	1.4592	2.13675	2.17875	2.12043	2.14587	2.54199
72.8517		1.77355	1.81164	2.05425	2.15993	1.11219	1.26146	1.34444	1.43806	1.64379		0.988487	1.98672	1.03075		1.26524	1.17212	1.21912	0.980032	1.15227	1.4307	1.2475	1.39435	1.51186	1.38464	2.01257	2.16251	2.09488	2.15642	2.5099
Replicate 2
Time (minutes)	siCTRL 2					siAHCY #1 2					siMAT2A #1 2					siAHCY #2 2					siMAT2A #2 2					Parental 2
1.30847	6.43735	8.49996	8.10752		8.56922	6.37665	7.67497	7.86831	9.16415		5.95563	6.44585	8.02685	9.33021	9.64486	6.35388	7.81643	6.81123	9.05348	8.27667	8.66463	8.67659	9.06245	9.91482	10.8906	37.0342	39.9307	39.8786	44.6063	43.8004
7.78598	5.92216	7.82284	7.50221		7.87103	5.9674	6.96949	7.13362	8.3706		4.69364	5.53211	5.99446	7.46957	7.64504	5.8578	7.1594	6.27952	8.35919	7.43885	7.48098	7.75421	8.02733	8.86737	9.57495	34.1338	36.9663	36.9378	41.1231	40.9691
14.2645	5.77483	7.62954	7.23803		7.50996	5.85147	6.8165	7.0303	8.11371		4.59016	5.20072	5.20661	6.99606	6.85192	5.64534	6.90681	5.97795	7.94757	7.12673	6.89723	7.59012	7.66922	8.43621	8.97464	33.5035	36.1949	35.8343	39.6667	39.8466
20.8431	2.67457	3.43359	3.45463		3.67097	2.63744		3.26937	4.00284		2.33006	2.71422	3.25935	4.53894	5.02303	2.36497	3.15659	2.58803	3.57939	3.34977	3.17512	3.33618	3.0106	4.02592	3.78587	13.2702	15.0478	15.0528	16.481	16.2808
27.3206	2.61584	3.25224	3.32443		3.41632	2.64832		3.1149	3.84643		1.4951	1.92321	2.35213	4.14445	4.18243	2.35565	2.63877	2.50426	3.51148	3.088	2.83574	3.06437	3.02011	3.61314	3.61921	12.3975	14.078	14.786	15.5782	15.2492
33.7994	2.63796	3.21568	3.28042		3.32566	2.51875		3.10039	3.76492		1.49146	2.00866	2.21587	4.42809	4.17807	2.33613	2.96622	2.51378	3.40342	3.05875	2.75785	3.00606	2.93364	3.58208	3.28038	12.1941	13.6384	14.7557	15.18	14.7804
40.3691	14.278	19.6691	18.2088		16.7001	12.9324	14.9086	15.3825	16.6613		6.54049	8.3606	6.83476	8.59744	8.97428	10.8236	12.1646	10.1306	13.425	11.7851	11.8224	13.6009	13.7476	13.7062	13.8642	82.3808	89.888	78.7181	91.1469	91.526
46.8494	11.5365	16.0794	15.0985		13.7119	11.3145	13.0579	13.297	14.1445		5.88462	7.3496	6.3869	7.93555	8.19888	9.08637	10.5462	8.38464	11.242	10.1216	10.0367	11.3442	10.6572	11.5376	11.7178	66.6499	74.6791	67.4111	75.0612	73.3004
53.327	10.7579	14.8952	13.903		12.6172	10.6326	12.3164	12.4619	13.3749		6.29812	7.12074	5.85867	7.76217	7.67363	8.51127	10.049	7.81239	10.5202	9.56523	9.5253	10.5909	9.83653	11.1264	11.0918	61.4712	66.8451	61.8025	68.8411	65.2015
59.893	1.78231	2.09943	2.29046		2.27237	1.75867	2.17087	2.06471	2.47144		1.17548	0.442644	0.948594	2.59115	2.78444	1.21945	2.05126	1.37386	1.95633	2.13752	1.95929	1.98623	1.78808	2.38479	2.27333	8.40583	8.91455	11.0152	10.6051	10.1773
66.3755	1.78466	2.05767	2.30952		2.17973	1.63839	2.14375	2.06538	2.41973		1.33142	0.764738	1.76074	2.18086	2.57454	1.37083	2.03365	1.33182	1.99441	2.03019	1.63545	2.12756	1.7394	2.21642	2.2149	8.39111	9.31749	10.5941	10.3673	10.0093
72.8517	1.68949	1.97126	2.23071		2.10817	1.59352	1.95792	2.13235	2.41055		1.14001	0.634937	1.58497	2.32955	2.60977	1.25022	1.96808	1.37884	1.98804	1.87415	1.51384	1.98259	1.70444	2.10313	2.16235	8.08117	9.16831	9.93736	10.0511	9.77218
Replicate 3
Time (minutes)	siCTRL				siAHCY #1				siMAT2A #1				siAHCY #2				siMAT2A #2				Parental LN229
1.30847	7.42555	8.25648	8.10389	9.20347	6.20418	6.90658	7.00953	6.84419	3.77437	4.30438	4.3523	4.00127	4.9884	6.36841	6.44616	5.97051	5.12158	7.1642	6.5297	6.39507	6.72501	8.1393	7.64934	7.99867
7.78598	7.04525	7.82119	7.58254	8.5818	5.96268	6.5824	6.70531	6.46613	3.4994	3.94153	4.05913	3.79653	4.81847	6.09111	6.0933	5.82512	5.08925	6.82494	6.17793	6.10404	6.3772	7.66877	7.43239	7.5113
14.2645	7.05421	7.80921	7.53474	8.4657	5.96475	6.52733	6.62307	6.37931	3.35988	3.9367	3.96881	3.72864	4.71915	6.01306	5.98975	5.71237	5.06214	6.82654	6.09798	5.993	6.43488	7.65199	7.43608	7.45761
20.8431	2.61841	2.98181	3.04257	3.33884	2.20093	2.13045	2.31261	2.25577	1.19448	1.60826	1.59139	1.50798	1.74168	2.26295	2.28462	2.2082	1.91929	2.70291	2.32282	2.27781	2.4041	2.88896	2.7824	2.86317
27.3206	2.62294	2.94733	2.96725	3.22558	2.22456	2.30283	2.41195	2.31543	1.24499	1.61004	1.61895	1.54761	1.85516	2.39525	2.38001	2.28222	1.94968	2.60455	2.33589	2.2839	2.35735	2.84696	2.76272	2.82801
33.7994	2.41269	2.77096	2.77317	3.07912	2.15645	2.29461	2.33649	2.31169	1.18514	1.57131	1.59111	1.4534	1.78687	2.28345	2.29587	2.22653	1.83663	2.45795	2.23853	2.16762	2.25051	2.78375	2.60244	2.67393
40.3691	17.1282	18.1549	16.9351	19.1902	14.1105	14.7715	15.2025	13.7172	7.46553	8.10515	8.74708	8.09041	9.91771	13.8654	13.5735	12.6466	11.543	16.0819	14.0928	13.5225	15.3815	17.8599	17.451	16.942
46.8494	13.6766	14.828	14.0078	16.2251	11.2374	12.436	12.5951	11.899	6.53901	7.23313	7.71339	7.13217	7.65539	10.6181	10.543	9.79228	9.93105	13.9696	12.3434	12.0703	12.1206	14.7823	14.4027	14.023
53.327	11.6178	12.6928	12.1191	14.0369	9.77764	10.766	11.1011	10.5352	5.89666	6.54243	6.98484	6.41877	6.75834	9.18881	9.251	8.46766	8.9251	12.4066	11.0353	10.7491	10.6003	12.7955	12.5791	12.3268
59.893	1.51947	1.81608	1.94112	1.9801	1.34552	1.53195	1.65988	1.55747	0.793158	1.04514	0.969985	1.02796	1.1048	1.40081	1.4083	1.29992	1.16923	1.52753	1.46997	1.305	1.33083	1.61511	1.53423	1.50842
66.3755	1.61353	1.80927	1.86251	1.95645	1.40478	1.54639	1.68574	1.56216	0.83607	1.06274	1.03241	1.00362	1.09211	1.45572	1.42238	1.33746	1.23583	1.60773	1.50899	1.35253	1.38572	1.709	1.60212	1.63645
72.8517	1.5238	1.75799	1.79349	1.92987	1.37576	1.54058	1.65696	1.51861	0.813124	1.04109	1.04169	0.971995	1.11157	1.39528	1.38698	1.34048	1.21958	1.59216	1.43743	1.3478	1.40202	1.69196	1.57674	1.57687

## Sheet: siRNA ECAR
Replicate 1
Time (minutes)	siCTRL					siAHCY #1					siMAT2A #1					siAHCY #2					siMAT2A #2					Parental
1.30847		5.10408	5.12212	5.70044	5.38793	3.14669	3.96586	3.99475	4.87282	5.22447		5.23438	6.55128	4.45044		3.23552	3.03199	3.34611	3.4093	3.57707	2.96008	3.23188	2.63663	3.11676	3.25135	4.53698	4.93034	5.3767	5.52872	5.83223
7.78598		4.95641	5.01495	5.54519	5.22783	3.12067	4.03842	3.89162	4.63683	5.09819		4.94841	6.33796	4.2433		3.16976	2.94029	3.3831	3.31065	3.50185	2.76013	3.14166	2.64668	3.04564	3.10529	4.49963	5.02369	5.25188	5.53953	5.86221
14.2645		4.93842	5.03078	5.5723	5.22257	3.15693	4.06409	3.87631	4.63524	5.06562		4.89355	6.15621	4.20559		3.17776	2.95732	3.3687	3.31139	3.50118	2.74725	3.14072	2.62468	3.05217	3.08914	4.53904	5.01585	5.27967	5.51893	5.85492
20.8431		6.25503	6.39133	7.21761	6.61026	3.87041	4.92414	4.67844	5.58049	6.14478		5.38921	6.93286	4.99612		3.83675	3.69433	4.205	4.08872	4.31602	4.15675	4.80189	3.97975	4.6116	4.58337	5.88155	6.49356	6.7424	7.11374	7.68758
27.3206		6.26171	6.38013	7.16067	6.62014	3.94067	4.99271	4.69587	5.60778	6.09807		5.51597	7.00609	4.94923		4.08342	3.91444	4.40421	4.28215	4.50006	4.24816	4.8121	4.00673	4.65069	4.64498	5.80776	6.38017	6.52192	7.0389	7.54792
33.7994		6.22669	6.33629	7.09178	6.54845	3.9457	5.03666	4.68182	5.62473	6.09344		5.57423	6.97156	4.97186		4.14785	3.95532	4.48957	4.36716	4.57837	4.26857	4.77499	4.0041	4.62309	4.63465	5.72125	6.32171	6.40311	6.93846	7.40391
40.3691		5.85617	6.02497	6.69634	6.18826	3.77438	4.75464	4.39195	5.27153	5.78962		5.07751	6.48657	4.68639		4.02111	3.8426	4.31743	4.19628	4.3362	3.56766	4.09871	3.38659	3.89225	3.88472	4.9291	5.56845	5.80164	6.23766	6.60112
46.8494		5.79537	5.89118	6.60083	6.11308	3.74629	4.79198	4.38796	5.28608	5.76456		5.11294	6.29256	4.5261		3.90355	3.696	4.17546	4.06764	4.21044	3.42052	3.79982	3.25785	3.74707	3.73472	4.85056	5.46757	5.52688	5.97891	6.49871
53.327		5.80762	5.87748	6.58279	6.11359	3.76505	4.84757	4.43579	5.32819	5.80336		5.09526	6.1173	4.37489		3.79481	3.60938	4.05495	3.96223	4.09357	3.37882	3.76213	3.20125	3.69431	3.69726	4.89885	5.47453	5.53355	5.96228	6.41724
59.893		6.41055	6.48414	7.29165	6.76818	4.27626	5.43704	4.94499	5.85394	6.44746		5.31217	6.62033	4.75942		4.10307	3.95342	4.46159	4.25862	4.42958	4.20076	4.76523	3.98406	4.57691	4.5522	5.85357	6.47137	6.56964	7.06793	7.56024
66.3755		6.20115	6.35766	7.07073	6.56575	4.22286	5.29161	4.87652	5.75418	6.32246		5.24244	6.55398	4.73391		3.98823	3.77968	4.25841	4.13464	4.2937	4.07369	4.56735	3.83242	4.41602	4.37286	5.62497	6.1649	6.23354	6.77211	7.18705
72.8517		6.19779	6.30232	6.9598	6.46815	4.17277	5.19991	4.79434	5.65822	6.18427		5.23366	6.46986	4.66412		3.91369	3.70452	4.19972	4.04334	4.20596	3.98935	4.45444	3.74728	4.31027	4.30547	5.39698	5.91313	6.01783	6.51525	6.91842
Replicate 2
Time (minutes)	siCTRL 2					siAHCY #1 2					siMAT2A #1 2					siAHCY #2 2					siMAT2A #2 2					Parental 2
1.30847	4.62544	5.68134	4.99228		4.97616	4.78318	5.19082	5.31984	6.07066		4.62168	4.61978	5.30688	5.54873	5.02981	3.03133	3.59586	3.04844	3.99928	3.63159	4.13505	3.99322	4.52558	4.21847	4.52315	15.9072	17.8177	17.6021	19.2415	20.7104
7.78598	4.46381	5.48435	4.85974		4.97881	4.73036	5.14414	5.17422	5.99119		4.04724	4.40202	4.96033	5.2257	4.87236	2.89536	3.65961	3.05561	3.94546	3.55424	3.91254	3.70992	4.30968	4.04842	4.45587	15.891	18.5323	17.8652	20.0971	20.6067
14.2645	4.48731	5.47543	4.86388		5.00147	4.75101	5.1577	5.17697	5.95538		3.90207	4.29086	4.85342	5.12197	4.96051	2.95978	3.72285	3.11434	4.00376	3.58389	3.98132	3.82722	4.35923	4.30621	4.54023	16.1885	18.6899	18.1823	19.9331	20.0643
20.8431	5.72208	6.93792	6.211		6.40466	5.82798		6.31283	7.36709		4.79245	5.32054	5.6059	5.80727	5.75484	3.75551	4.88543	3.96626	5.08122	4.51784	5.47381	5.62766	6.08647	5.93268	6.54401	22.0878	24.8375	24.7247	26.5287	26.4953
27.3206	5.70795	6.96113	6.1985		6.41256	5.78206	6.34003	6.32179	7.34404		4.6613	4.96338	5.43326	5.70786	5.61376	4.02203	5.10099	4.16766	5.28933	4.77857	5.62306	5.68879	6.17647	5.87292	6.62034	21.3793	24.3458	23.6648	25.5213	25.7886
33.7994	5.65306	6.91657	6.13032		6.37482	5.76705	6.34502	6.30002	7.28188		4.78235	4.95809	5.48989	5.71614	5.61259	4.09843	5.14105	4.21707	5.40814	4.84647	5.73878	5.71002	6.18469	5.85111	6.59707	21.0899	23.9049	23.1357	25.1095	25.7429
40.3691	5.25932	6.45283	5.70566		5.98294	5.43957	6.26778	5.94175	6.81262		4.28278	4.61067	5.1923	5.46457	5.32133	3.94899	5.02597	4.16499	5.1894	4.7745	4.85218	4.90847	5.44398	5.03178	5.70093	18.661	21.6736	21.5847	22.8075	23.0009
46.8494	5.31271	6.45527	5.66571		5.91963	5.3868	6.17924	5.92773	6.92162		4.17797	4.46891	4.88144	5.16823	5.24252	3.80315	4.75938	3.97315	5.00425	4.53972	4.82022	4.66672	5.29475	4.9558	5.58405	18.7819	20.7247	21.1255	22.2831	22.1283
53.327	5.33393	6.44234	5.68229		5.91971	5.439	6.17858	5.96084	6.96013		3.96833	4.37858	4.80717	5.04053	5.11063	3.69772	4.59158	3.84022	4.86718	4.44503	4.78773	4.63671	5.2022	4.97202	5.47881	18.7704	20.542	20.8826	22.0925	21.9464
59.893	5.84595	7.16433	6.35119		6.51452	6.0984	6.79258	6.65151	7.78827		4.0403	4.76029	5.24321	5.25551	5.46902	3.99292	5.09407	4.17871	5.33486	4.72011	5.53218	5.61196	6.16042	6.07758	6.53377	22.3404	24.9787	25.0147	26.0596	25.9478
66.3755	5.73525	6.95256	6.1448		6.3656	5.94185	6.61966	6.51035	7.54758		4.03722	4.6099	5.10668	5.36612	5.28815	3.87415	4.83665	3.96927	5.07371	4.5615	5.40078	5.44025	5.92455	5.88103	6.31909	20.9157	23.4651	23.8457	24.7349	24.5414
72.8517	5.67236	6.84702	6.03834		6.35831	5.83031	6.46751	6.39892	7.36507		4.18682	4.61475	5.02708	5.21439	5.29585	3.80678	4.75433	3.90766	4.99056	4.41678	5.30219	5.32995	5.8271	5.73822	6.2209	20.0462	22.6699	23.1475	23.8332	23.7144
Replicate 3
Time (minutes)	siCTRL				siAHCY #1				siMAT2A #1				siAHCY #2				siMAT2A #2				Parental LN229
1.30847	4.6198	5.27362	5.003	5.662	4.6997	5.22028	5.21813	5.1562	2.739	3.20769	3.10142	2.90374	2.39312	2.7126	2.91004	2.63442	4.45323	6.13387	5.16362	4.74211	5.17474	5.84198	5.78951	6.09905
7.78598	4.23587	4.99656	4.75436	5.4846	4.57121	4.9932	5.18172	5.05598	2.78262	3.13232	3.10712	2.80789	2.41158	2.54916	2.71918	2.62121	4.0563	5.95333	5.05656	4.49361	4.98686	5.61852	5.70053	5.91169
14.2645	4.105	4.82726	4.68955	5.34268	4.55794	5.01701	5.19269	5.09279	2.82319	3.15097	3.15534	2.87818	2.4357	2.5922	2.79795	2.61264	4.02628	5.96236	5.06216	4.56097	4.80649	5.50587	5.5538	5.71698
20.8431	5.02249	6.08086	5.86209	6.56325	6.29167	6.84402	7.03652	7.01028	4.32772	4.74215	4.73442	4.40003	3.46521	3.6165	3.97078	3.72453	5.54851	8.32486	7.09252	6.63671	5.8932	6.71692	6.80035	6.78596
27.3206	4.82849	5.5125	5.4475	6.05582	5.99318	6.45912	6.58211	6.55777	4.11669	4.40107	4.495	4.13306	2.75028	2.99296	3.19947	2.97185	5.20357	7.55887	6.3643	6.04645	5.41868	6.0246	6.03362	6.09922
33.7994	5.7544	6.52724	6.41479	7.14514	6.53992	7.07362	7.2104	7.13993	4.23812	4.65811	4.7042	4.37716	3.19353	3.49947	3.65772	3.37122	5.746	8.25898	6.99143	6.61904	6.32144	7.15114	7.05032	7.244
40.3691	6.34328	7.20011	6.95563	7.96613	6.20818	6.80809	6.94887	6.72963	3.82426	4.24638	4.17415	3.91538	4.13978	4.537	4.61729	4.39697	5.60842	8.49711	6.97227	6.50491	6.76939	7.70957	7.61824	7.79465
46.8494	6.33351	7.20246	7.01546	7.86379	6.30592	6.89802	6.97665	6.76072	3.66008	4.10311	4.08227	3.77421	4.31337	4.59563	4.74892	4.39183	5.6367	8.26083	6.76547	6.39683	6.67665	7.59948	7.42123	7.67036
53.327	6.45393	7.2634	7.13925	7.92061	6.59851	7.12991	7.20212	6.94682	3.57017	4.07844	4.06119	3.74393	4.49194	4.76636	4.91315	4.50821	5.66364	8.21331	6.73913	6.40908	6.80186	7.59295	7.51254	7.67647
59.893	6.01925	7.07994	6.83301	7.57279	6.81472	7.49179	7.54126	7.36944	3.90303	4.33078	4.23172	3.9535	4.03106	4.36577	4.60058	4.29029	5.62606	8.34039	6.89886	6.46154	6.76202	7.62807	7.43583	7.69688
66.3755	6.2029	7.12988	6.96752	7.76541	6.90034	7.5869	7.52994	7.37037	3.93778	4.4686	4.39068	4.10019	4.20114	4.53788	4.6378	4.37793	5.83136	8.44471	6.99743	6.61543	6.76962	7.65873	7.51826	7.70891
72.8517	6.32673	7.23343	7.06511	7.85767	6.92255	7.61378	7.52422	7.34618	4.0212	4.58047	4.54072	4.23689	4.33352	4.67349	4.80745	4.49635	5.89121	8.52971	7.06865	6.69675	6.93064	7.79425	7.69231	7.77877

## Sheet: siRNA respiratory parameters
Replicate 1
		siCTRL					siAHCY #1					siMAT2A #1					siAHCY #2					siMAT2A #2
Basal respiration			5.1636	5.3926	6.26294	5.47954	3.40773	4.09998	3.62097	4.60658	4.56031		6.06781	6.38241	4.40505		3.99262	3.9	4.41447	4.32029	4.38543	4.52791	5.23563	4.56546	4.7916	5.09245
Maximal respiration			14.2369	15.5074	17.8359	15.8233	7.26816	9.52144	8.54993	10.7311	10.734		6.67308	8.22849	5.97793		7.88988	7.22999	8.06873	7.58061	7.8446	9.48275	10.262	9.7116	9.64874	10.5723
Proton Leak			0.960501	1.045	1.20265	1.02587	0.632111	0.784646	0.77887	0.858296	0.888137		1.60593	1.0796	0.785122		0.883109	0.735002	0.841105	0.864843	0.937132	0.710343	0.924119	0.704432	0.838525	0.91137
ATP-linked respiration			4.2031	4.3476	5.06029	4.45367	2.77562	3.31533	2.8421	3.74828	3.67217		4.46189	5.30282	3.61993		3.10951	3.165	3.57337	3.45545	3.4483	3.81756	4.31151	3.86103	3.95308	4.18108
Spare respiratory capacity			9.07335	10.1148	11.573	10.3438	3.86043	5.42146	4.92896	6.12452	6.17372		0.605262	1.84608	1.57288		3.89726	3.32999	3.65426	3.26032	3.45917	4.95484	5.02642	5.14614	4.85714	5.47984
Replicate 2
		siCTRL					siAHCY #1					siMAT2A #1					siAHCY #2					siMAT2A #2
Basal respiration		4.74786	6.5287	5.87681		6.46105	4.78312	5.71705	5.73596	6.7536		4.81562	5.81091	6.44188	7.00066	7.03509	5.10365	5.84835	5.43239	7.06544	6.40252	7.15079	6.69401	7.35801	7.81169	8.72823
Maximal respiration		12.5885	17.6979	15.9781		14.592	11.3389	12.9506	13.2501	14.2507		5.40048	7.72566	5.24979	6.26789	6.36451	9.57341	10.1965	8.75178	11.4369	9.91096	10.3085	11.6183	12.0432	11.6031	11.7018
Proton Leak		0.926359	1.28098	1.09371		1.30815	1.05479	-1.95792	0.982555	1.43588		0.355094	1.28828	0.767158	1.81489	1.57266	1.10543	0.670694	1.12543	1.52343	1.21385	1.3219	1.08178	1.31567	1.51001	1.45686
ATP-linked respiration		3.8215	5.24772	4.7831		5.15289	3.72833	7.67497	4.75341	5.31772		4.46052	4.52264	5.67472	5.18577	5.46243	3.99822	5.17766	4.30696	5.542	5.18867	5.82889	5.61223	6.04235	6.30168	7.27138
Spare respiratory capacity		7.84061	11.1692	10.1013		8.13091	6.55579	7.23358	7.51417	7.49713		0.584864	1.91475	-1.19209	-0.732773	-0.670581	4.46975	4.34813	3.31939	4.37151	3.50844	3.15775	4.92429	4.68518	3.79138	2.97359
Replicate 3
		siCTRL				siAHCY #1				siMAT2A #1				siAHCY #2				siMAT2A #2
Basal respiration		5.90175	6.49848	6.31041	7.2736	4.82842	5.366	5.35256	5.32558	2.96125	3.26328	3.31061	3.02927	3.87683	4.97313	5.05918	4.63003	3.902	5.57204	5.09228	5.04727
Maximal respiration		15.6044	16.3969	15.1416	17.2603	12.7347	13.2309	13.5456	12.1986	6.65241	7.06405	7.70539	7.11841	8.80614	12.4701	12.1866	11.3062	10.3234	14.4898	12.6553	12.1747
Proton Leak		0.888884	1.01297	0.979683	1.14926	0.780683	0.754031	0.679524	0.793076	0.37202	0.530216	0.549422	0.48141	0.675294	0.888167	0.908889	0.886055	0.617052	0.865787	0.801099	0.819821
ATP-linked respiration		5.01286	5.48552	5.33072	6.12435	4.04774	4.61197	4.67304	4.5325	2.58923	2.73307	2.76119	2.54786	3.20153	4.08496	4.15029	3.74398	3.28495	4.70626	4.29118	4.22745
Spare respiratory capacity		9.70262	9.89843	8.83118	9.98673	7.90628	7.86494	8.193	6.873	3.69116	3.80077	4.39478	4.08914	4.92931	7.497	7.12738	6.67612	6.42139	8.91773	7.56307	7.12745
