# Supplementary material for: Methionine cycle inhibition disrupts antioxidant metabolism and reduces glioblastoma cell survival
Source: J Biol Chem. 2025 Feb 25;301(4):108349. doi: 10.1016/j.jbc.2025.108349 (PMC11994328; doi:10.1016/j.jbc.2025.108349)
Supplement: Experimental Statistics [file mmc4.xlsx]

## Sheet: CRISPR Screen
# A tibble: 5 × 4
lineage.x p.value GeneEffect_MAT2A p_value_boxplot
<chr> <dbl> <dbl> <chr>
1 Glioblastoma 1.70e-10 -1.38 1.70e-10
2 Ewing Sarcoma 9.11e- 6 -1.38 9.11e-06
3 Diffuse Glioma 3.44e-13 -1.40 3.44e-13
4 Pancreatic Adenocarcinoma 5.52e- 6 -2.07 5.52e-06
5 Invasive Breast Carcinoma 6.61e- 6 -2.18 6.61e-06
# A tibble: 6 × 4
lineage.x p.value GeneEffect_AHCY p_value_boxplot
<chr> <dbl> <dbl> <chr>
1 Glioblastoma 2.65e- 8 -0.305 2.65e-08
2 Diffuse Glioma 3.58e- 9 -0.335 3.58e-09
3 Mature B-Cell Neoplasms 2.72e-12 -0.893 2.72e-12
4 Plasma Cell Myeloma 2.52e- 6 -0.951 2.52e-06
5 Diffuse Large B-Cell Lymphoma, NOS 3.55e- 8 -1.05 3.55e-08
6 T-Lymphoblastic Leukemia/Lymphoma 3.23e- 6 -1.30 3.23e-06
CNS cell lines with dependency less than -0.5 for MAT2A: 71
Mean dependency score for AHCY in CNS cell lines: -1.27252993697077
Standard deviation of dependency score for AHCY in CNS cell lines: 0.407154152793995
-1.273± 0.407
One Sample t-test
data: mat2a_cns_filtered$dependency
t = -26.335, df = 70, p-value < 2.2e-16
alternative hypothesis: true mean is not equal to 0
95 percent confidence interval:
-1.368902 -1.176158
sample estimates:
mean of x
-1.27253
CNS cell lines with dependency less than -0.5 for AHCY: 36
Mean dependency score for AHCY in CNS cell lines: -0.680226573535132
Standard deviation of dependency score for AHCY in CNS cell lines: 0.142795826398534
-0.680± 0.143
One Sample t-test
data: ahcy_cns_filtered$dependency
t = -28.582, df = 35, p-value < 2.2e-16
alternative hypothesis: true mean is not equal to 0
95 percent confidence interval:
-0.7285417 -0.6319114
sample estimates:
mean of x
-0.680227

## Sheet: siRNA Cell death
96 hours	CTRL	AHCY	MAT2A	H2O2
1	87.15	81.6	43.24	10.2
2	85.93	79.95	41.83	2.15
3	89.45	87.81	76.13	3.07
avg	87.51	83.12	53.7333	5.14
SD	1.7874	4.1446	19.4089	4.40617
CTRL AHCY			CTRL MAT2A
Two-tailed P:	0.1673		Two-tailed P:	0.0399
Left-tailed P:	0.9163		Left-tailed P:	0.9801
Right-tailed P:	0.0837		Right-tailed P:	0.0199
Test Statistic (t):	1.6846		Test Statistic (t):	3.0015
Degrees of Freedom (df):	4		Degrees of Freedom (df):	4
Pooled Standard Deviation:	3.1916		Pooled Standard Deviation:	13.7822
Difference of Means:	4.39		Difference of Means:	33.7767
Standard Error of Difference:	2.6059		Standard Error of Difference:	11.2531
T test calculator
https://www.inchcalculator.com/t-test-calculator/

## Sheet: siRNA OCR ECAR
Replicate 1									Replicate 2
rownames	OCR_Mean	OCR_SD	OCR_N	ECAR_Mean	ECAR_SD	ECAR_N			rownames	OCR_Mean	OCR_SD	OCR_N	ECAR_Mean	ECAR_SD	ECAR_N
CTRL	17.8007	1.61618	4	6.19144	0.36288	4			CTRL	17.214	2.3023	4	5.85019	0.500272	4
AHCY 1	10.7209	1.65892	5	4.79642	0.778148	5			AHCY 1	14.9712	1.54769	4	6.11543	0.576262	4
AHCY 2	8.29515	1.69456	3	5.41682	0.946847	3			AHCY 2	7.86151	1.09866	5	4.97433	0.504663	5
MAT2A 1	8.88052	0.382772	5	4.14272	0.209576	5			MAT2A 1	11.6658	1.26726	5	4.62077	0.540874	5
MAT2A 2	11.3293	0.411609	5	3.76599	0.284614	5			MAT2A 2	13.3483	0.858185	5	5.18747	0.36876	5
CTRL vs AHCY 1									CTRL vs AHCY 2
Difference	-7.08								Difference	-9.352
Standard error	1.101								Standard error	1.154
95% CI	-9.6824 to -4.4772								95% CI	-12.0822 to -6.6228
t-statistic	-6.432			https://www.medcalc.org/calc/comparison_of_means.php					t-statistic	-8.102			https://www.medcalc.org/calc/comparison_of_means.php
DF	7								DF	7
Significance level	P = 0.0004								Significance level	P = 0.0001
CTRL vs MAT2A 1									CTRL vs MAT2A 1
Difference	-8.92								Difference	-5.548
Standard error	0.736								Standard error	1.198
95% CI	-10.6602 to -7.1803								95% CI	-8.3810 to -2.7154
t-statistic	-12.123								t-statistic	-4.631
DF	7								DF	7
Significance level	P < 0.0001								Significance level	P = 0.0024
Replicate 3
rownames	OCR_Mean	OCR_SD	OCR_N	ECAR_Mean	ECAR_SD	ECAR_N
CTRL	17.8521	1.04039	4	7.11628	0.67147	4
AHCY 1	14.4504	0.663818	4	6.67369	0.323323	4
AHCY 2	8.10204	0.523247	4	4.04004	0.202209	4
MAT2A 1	12.5008	1.79875	4	4.42276	0.209469	4
MAT2A 2	13.8101	1.86759	4	6.89568	1.20833	4
CTRL vs AHCY 2
Difference	-9.75
Standard error	0.582
95% CI	-11.1748 to -8.3253				https://www.medcalc.org/calc/comparison_of_means.php
t-statistic	-16.745
DF	6
Significance level	P < 0.0001
CTRL vs MAT2A 1
Difference	-5.351
Standard error	1.039
95% CI	-7.8936 to -2.8090
t-statistic	-5.15
DF	6
Significance level	P = 0.0021

## Sheet: ELISA SAH
Table Analyzed	GBM6 SAH		Table Analyzed	GBM6 SAH		Table Analyzed	GBM76 SAH		Table Analyzed	GBM76 SAH				GBM6 SAH			GBM76 SAH
														Control	AR treated	AG treated	Control	AR treated	AG treated
Column B	AR treated		Column C	AG treated		Column B	AR treated		Column C	AG treated			Sample Size	3	4	3	3	3	3
vs.	vs.		vs.	vs.		vs.	vs.		vs.	vs.			Mean	0.6193	1.148	0.4526	2.449	5.715	1.087
Column A	Control		Column A	Control		Column A	Control		Column A	Control			Std. Deviation	0.03746	0.1564	0.03175	0.1616	0.1982	0.0522
													Shapiro-Wilk test	Passed	Passed	Passed	Passed	Passed	Passed
Unpaired t test			Unpaired t test			Unpaired t test			Unpaired t test				W	0.8207	0.9026	0.9829	0.7834	0.9561	0.8673
P value	0.0025		P value	0.0042		P value	<0.0001		P value	0.0002			P value	0.165	0.444	0.7492	0.0754	0.597	0.2878
P value summary	**		P value summary	**		P value summary	****		P value summary	***
Significantly different (P < 0.05)?	Yes		Significantly different (P < 0.05)?	Yes		Significantly different (P < 0.05)?	Yes		Significantly different (P < 0.05)?	Yes
One- or two-tailed P value?	Two-tailed		One- or two-tailed P value?	Two-tailed		One- or two-tailed P value?	Two-tailed		One- or two-tailed P value?	Two-tailed
t, df	t=5.609, df=5		t, df	t=5.880, df=4		t, df	t=22.12, df=4		t, df	t=13.89, df=4
How big is the difference?			How big is the difference?			How big is the difference?			How big is the difference?
Mean of column A	0.6193		Mean of column A	0.6193		Mean of column A	2.449		Mean of column A	2.449
Mean of column B	1.148		Mean of column C	0.4526		Mean of column B	5.715		Mean of column C	1.087
Difference between means (B - A) ± SEM	0.5290 ± 0.09431		Difference between means (C - A) ± SEM	-0.1667 ± 0.02835		Difference between means (B - A) ± SEM	3.266 ± 0.1476		Difference between means (C - A) ± SEM	-1.362 ± 0.09803
95% confidence interval	0.2865 to 0.7714		95% confidence interval	-0.2454 to -0.08800		95% confidence interval	2.856 to 3.676		95% confidence interval	-1.634 to -1.090
R squared (eta squared)	0.8629		R squared (eta squared)	0.8963		R squared (eta squared)	0.9919		R squared (eta squared)	0.9797
F test to compare variances			F test to compare variances			F test to compare variances			F test to compare variances
F, DFn, Dfd	17.44, 3, 2		F, DFn, Dfd	1.392, 2, 2		F, DFn, Dfd	1.505, 2, 2		F, DFn, Dfd	9.580, 2, 2
P value	0.1094		P value	0.836		P value	0.7984		P value	0.189
P value summary	ns		P value summary	ns		P value summary	ns		P value summary	ns
Significantly different (P < 0.05)?	No		Significantly different (P < 0.05)?	No		Significantly different (P < 0.05)?	No		Significantly different (P < 0.05)?	No
Data analyzed			Data analyzed			Data analyzed			Data analyzed
Sample size, column A	3		Sample size, column A	3		Sample size, column A	3		Sample size, column A	3
Sample size, column B	4		Sample size, column C	3		Sample size, column B	3		Sample size, column C	3

## Sheet: ELISA SAM
Table Analyzed	GBM6 SAM		Table Analyzed	GBM6 SAM		Table Analyzed	GBM76 SAM		Table Analyzed	GBM76 SAM				GBM6 SAM			GBM76 SAM
														Control	AR treated	AG treated	Control	AR treated	AG treated
Column B	AR treated		Column C	AG treated		Column B	AR treated		Column C	AG treated			Sample Size	4	3	3	3	3	3
vs.	vs.		vs.	vs.		vs.	vs.		vs.	vs.			Mean	25.06	11.56	7.68	80.02	53.32	32.85
Column A	Control		Column A	Control		Column A	Control		Column A	Control			Std. Deviation	1.475	1.097	1.874	1.365	3.559	3.153
													Shapiro-Wilk test	Passed	Passed	Passed	Passed	Passed	Passed
Unpaired t test			Unpaired t test			Unpaired t test			Unpaired t test				W	0.8587	0.9077	0.9843	0.9472	0.9987	0.9992
P value	<0.0001		P value	<0.0001		P value	0.0003		P value	<0.0001			P value	0.2555	0.4104	0.7602	0.5573	0.9307	0.9467
P value summary	****		P value summary	****		P value summary	***		P value summary	****
Significantly different (P < 0.05)?	Yes		Significantly different (P < 0.05)?	Yes		Significantly different (P < 0.05)?	Yes		Significantly different (P < 0.05)?	Yes
One- or two-tailed P value?	Two-tailed		One- or two-tailed P value?	Two-tailed		One- or two-tailed P value?	Two-tailed		One- or two-tailed P value?	Two-tailed
t, df	t=13.22, df=5		t, df	t=13.82, df=5		t, df	t=12.13, df=4		t, df	t=23.78, df=4
How big is the difference?			How big is the difference?			How big is the difference?			How big is the difference?
Mean of column A	25.06		Mean of column A	25.06		Mean of column A	80.02		Mean of column A	80.02
Mean of column B	11.56		Mean of column C	7.68		Mean of column B	53.32		Mean of column C	32.85
Difference between means (B - A) ± SEM	-13.49 ± 1.021		Difference between means (C - A) ± SEM	-17.38 ± 1.257		Difference between means (B - A) ± SEM	-26.70 ± 2.201		Difference between means (C - A) ± SEM	-47.17 ± 1.983
95% confidence interval	-16.12 to -10.87		95% confidence interval	-20.61 to -14.14		95% confidence interval	-32.81 to -20.59		95% confidence interval	-52.68 to -41.66
R squared (eta squared)	0.9722		R squared (eta squared)	0.9745		R squared (eta squared)	0.9735		R squared (eta squared)	0.993
F test to compare variances			F test to compare variances			F test to compare variances			F test to compare variances
F, DFn, Dfd	1.809, 3, 2		F, DFn, Dfd	1.614, 2, 3		F, DFn, Dfd	6.801, 2, 2		F, DFn, Dfd	5.336, 2, 2
P value	0.7506		P value	0.6685		P value	0.2564		P value	0.3156
P value summary	ns		P value summary	ns		P value summary	ns		P value summary	ns
Significantly different (P < 0.05)?	No		Significantly different (P < 0.05)?	No		Significantly different (P < 0.05)?	No		Significantly different (P < 0.05)?	No
Data analyzed			Data analyzed			Data analyzed			Data analyzed
Sample size, column A	4		Sample size, column A	4		Sample size, column A	3		Sample size, column A	3
Sample size, column B	3		Sample size, column C	3		Sample size, column B	3		Sample size, column C	3

## Sheet: Compound Viability Assay
AG-270 linear regression								Aristeromycin linear regression
	GBM6	GBM22	GBM64	GBM76	GBM102	LN229			GBM6	GBM22	GBM64	GBM76	GBM102	LN229
Absolute IC50, X is concentration								Absolute IC50, X is concentration
Best-fit values								Best-fit values
Top	94.81	94.79	108.4	104	90.66	106		Top	103.7	100.2	101.3	101	103.4	97.64
Baseline	= 0.000	= 0.000	= 0.000	= 0.000	= 0.000	= 0.000		Baseline	= 0.000	= 0.000	= 0.000	= 0.000	= 0.000	= 0.000
Bottom	4.456	22.95	46	-7.679	83.49	Unstable		Bottom	-8.739	-15.81	18.6	-2.047	-3017	-12.35
AbsoluteIC50	5.81	16	8.666	4.28	0.08606	8.396		AbsoluteIC50	1.816	1.641	7.503	0.837	7.139	1.845
HillSlope	-1.045	-0.6299	-2.44	-1.455	Unstable	-0.3333		HillSlope	-1.948	-1.211	-0.7988	-1.75	-0.936	-1.539
LogAbsoluteIC50	0.7642	1.204	0.9378	0.6315	-1.065	0.9241		LogAbsoluteIC50	0.259	0.215	0.8752	-0.07727	0.8536	0.2661
95% CI (profile likelihood)								95% CI (profile likelihood)
Top	93.00 to 96.86	92.38 to 99.09	106.5 to 110.4	101.1 to 107.2	88.05 to 94.00	???		Top	102.4 to 105.0	97.69 to 102.8	96.25 to ???	98.77 to 103.3	???	95.42 to 99.92
Bottom	-504.3 to 30.60	???	8.365 to ???	-26421 to 23.18	79.52 to 87.45	(Very wide)		Bottom	-14.78 to -3.613	-45.37 to -0.5944	??? to 112.7	-9.283 to 3.984	???	-30.70 to -1.262
AbsoluteIC50	4.928 to 6.779	???	6.637 to ???	3.545 to 5.230	???	???		AbsoluteIC50	1.709 to 1.928	1.409 to 1.910	4.179 to ???	0.7459 to 0.9389	??? to 7.868	1.633 to 2.081
HillSlope	-1.703 to -0.6067	???	-4.098 to -1.400	-2.739 to -0.7052	(Very wide)	???		HillSlope	-2.248 to -1.691	-1.592 to -0.9088	??? to -0.2977	-2.234 to -1.393	???	-2.016 to -1.166
LogAbsoluteIC50	0.6927 to 0.8312	???	0.8220 to ???	0.5496 to 0.7185	???	???		LogAbsoluteIC50	0.2326 to 0.2851	0.1490 to 0.2810	0.6211 to ???	-0.1273 to -0.02737	??? to 0.8959	0.2129 to 0.3183
Goodness of Fit								Goodness of Fit
Degrees of Freedom	149	149	149	149	149	149		Degrees of Freedom	149	149	149	149	149	149
R squared	0.8387	0.7147	0.6861	0.7402	0.04844	0.6895		R squared	0.9686	0.8855	0.3695	0.9267	0.7642	0.9003
Sum of Squares	8732	10269	17297	29606	37745	17525		Sum of Squares	6096	20516	72838	17138	15475	17243
Sy.x	7.656	8.302	10.77	14.1	15.92	10.85		Sy.x	6.396	11.73	22.11	10.72	10.19	10.76
Constraints								Constraints
Baseline	Baseline = 0	Baseline = 0	Baseline = 0	Baseline = 0	Baseline = 0	Baseline = 0		Baseline	Baseline = 0	Baseline = 0	Baseline = 0	Baseline = 0	Baseline = 0	Baseline = 0
Number of points								Number of points
# of X values	153	153	153	153	153	153		# of X values	153	153	153	153	153	153
# Y values analyzed	153	153	153	153	153	153		# Y values analyzed	153	153	153	153	153	153
