# Supplementary material for: Methionine cycle inhibition disrupts antioxidant metabolism and reduces glioblastoma cell survival
Source: J Biol Chem. 2025 Feb 25;301(4):108349. doi: 10.1016/j.jbc.2025.108349 (PMC11994328; doi:10.1016/j.jbc.2025.108349)
Supplement: Metabolomics data [file mmc8.xlsx]

## Sheet: GBM76 AR
	FC	log2(FC)	raw.pval	-log10(p)
1-METHYLNICOTINAMIDE_pos_1	0.25012	-1.9993	4.1697e-06	5.3799
UREIDOSUCCINIC ACID_neg_2	0.43445	-1.2027	0.00010202	3.9913
CYSTATHIONINE_pos_1	0.038901	-4.684	0.00059323	3.2268
S-ADENOSYLHOMOCYSTEINE_pos_1	4.7574	2.2502	0.0013979	2.8545
MESACONIC ACID_pos_1	0.46845	-1.094	0.0020919	2.6795
ADENOSINE MONOPHOSPHATE_neg_2	0.25724	-1.9588	0.002107	2.6763
ATROLACTIC ACID_neg_2	0.39288	-1.3478	0.0022168	2.6543
ACETYL-COA_neg_1	0.25273	-1.9843	0.0022606	2.6458
dTTP_pos_1	6.0691	2.6015	0.0024224	2.6158
HISTIDINOL_pos_2	3.1132	1.6384	0.0037276	2.4286
GUANOSINE MONOPHOSPHATE_neg_1	0.39904	-1.3254	0.0040582	2.3917
ADENOSINE MONOPHOSPHATE_pos_1	0.32973	-1.6006	0.0053423	2.2723
CDP_neg_2	0.47326	-1.0793	0.0058755	2.231
BIOTIN_pos_4	0.41054	-1.2844	0.01137	1.9442
RIBOFLAVIN_neg_1	0.29397	-1.7662	0.013773	1.861
PHOSPHORYLCHOLINE_pos_1	0.30964	-1.6913	0.014352	1.8431
ADP_neg_2	0.35394	-1.4984	0.018435	1.7343
TAURINE_neg_1	2.1274	1.0891	0.019057	1.72
INOSINE MONOPHOSPHATE_pos_1	0.31938	-1.6467	0.019452	1.711
HIPPURIC ACID_pos_2	0.39332	-1.3462	0.0207	1.684
ADP_pos_1	0.37945	-1.398	0.021051	1.6767
dGDP_neg_2	0.38026	-1.3949	0.023771	1.624
IDP_pos_2	0.40902	-1.2898	0.02833	1.5477
URIDINE TRIPHOSPHATE_pos_1	0.13284	-2.9122	0.041291	1.3841

## Sheet: GBM76 AG
	FC	log2(FC)	raw.pval	-log10(p)
1-METHYLNICOTINAMIDE_pos_1	0.49156	-1.0245	2.1419e-06	5.6692
CYSTATHIONINE_pos_1	0.011751	-6.411	9.1307e-06	5.0395
L-CARNITINE_pos_1	0.24803	-2.0114	6.2702e-05	4.2027
XANTHURENIC ACID_pos_2	6.4955	2.6995	6.3636e-05	4.1963
PHOSPHOSERINE_pos_3	0.44445	-1.1699	0.00050157	3.2997
PYRIDOXINE_pos_1	0.36503	-1.4539	0.00068183	3.1663
L-ACETYLCARNITINE_pos_1	0.22955	-2.1231	0.00069287	3.1593
2-PHOSPHOGLYCERATE_pos_4	5.024	2.3288	0.00084857	3.0713
TRYPTOPHAN_neg_1	0.46395	-1.108	0.00090542	3.0431
2-HYDROXY-3-METHYLBUTYRIC ACID_neg_1	2.0911	1.0643	0.00099058	3.0041
PURINE_pos_1	0.13614	-2.8768	0.0013159	2.8808
CYTIDINE_pos_1	3.8534	1.9461	0.0015558	2.808
GLUCOSAMINE 6-PHOSPHATE_pos_4	0.10537	-3.2464	0.0018889	2.7238
URIDINE TRIPHOSPHATE_pos_1	0.034217	-4.8691	0.0019198	2.7167
7-METHYLGUANOSINE_pos_1	2.5437	1.3469	0.0031101	2.5072
1-METHYLADENOSINE_pos_1	2.179	1.1237	0.0036024	2.4434
BIOTIN_neg_2	2.3663	1.2426	0.0036254	2.4406
ACETOACETYL-COA_pos_1	0.41817	-1.2578	0.0036928	2.4326
UREIDOSUCCINIC ACID_neg_2	2.4042	1.2655	0.0048531	2.314
RIBOFLAVIN_neg_1	0.42012	-1.2511	0.0050425	2.2974
ANTHRANILIC ACID_pos_4	0.44584	-1.1654	0.0063955	2.1941
GUANINE_pos_3	2.3029	1.2034	0.0069694	2.1568
TRANS-ACONITATE_neg_1	0.19485	-2.3596	0.0073403	2.1343
HYPOXANTHINE_pos_1	2.0637	1.0452	0.0076536	2.1161
XANTHOSINE_pos_1	2.8837	1.5279	0.0083364	2.079
BIOTIN_pos_4	0.43931	-1.1867	0.0083881	2.0763
Taurine_D4_neg	2.3379	1.2252	0.0087996	2.0555
CYSTEAMINE_pos_1	0.47016	-1.0888	0.0088139	2.0548
CREATININE_pos_5	0.26917	-1.8934	0.009176	2.0373
FUMARIC ACID_neg_1	0.36554	-1.4519	0.010073	1.9968
HYDROXYISOCAPROIC ACID_neg_2	4.5799	2.1953	0.01138	1.9439
dTTP_pos_1	9.2282	3.2061	0.012074	1.9181
MELATONIN_pos_1	0.37183	-1.4273	0.012197	1.9137
FRUCTOSE 1,6-BISPHOSPHATE_neg_2	0.23597	-2.0833	0.012554	1.9012
URIDINE_neg_2	2.6352	1.3979	0.012952	1.8877
AICAR_neg_1	0.38419	-1.3801	0.01466	1.8339
DIHYDROXYACETONE PHOSPHATE_pos_1	0.31548	-1.6644	0.015621	1.8063
PROPIONYL-COA_pos_1	0.26453	-1.9185	0.015716	1.8037
2-KETOHEXANOIC ACID_pos_2	2.1057	1.0743	0.018951	1.7224
CHOLESTERYL SULFATE_neg_2	2.1684	1.1166	0.020026	1.6984
3-HYDROXYANTHRANILIC ACID_pos_1	0.39171	-1.3522	0.021451	1.6685
NICOTINAMIDE MONONUCLEOTIDE_pos_1	2.5686	1.361	0.021597	1.6656
ATROLACTIC ACID_neg_2	0.21939	-2.1884	0.022367	1.6504
AICAR_pos_1	0.40284	-1.3117	0.024344	1.6136
ISOVALERIC ACID_neg_1	0.4258	-1.2318	0.026739	1.5729
GLUTATHIONE REDUCED_pos_1	0.28875	-1.7921	0.034117	1.467
DIHYDROXYACETONE PHOSPHATE_neg_2	0.33206	-1.5905	0.034709	1.4596
IMIDAZOLE_pos_1	3.2639	1.7066	0.035445	1.4504
TAURINE_neg_1	2.0516	1.0368	0.038383	1.4159
DEOXYINOSINE_neg_2	0.44962	-1.1532	0.038783	1.4114
HISTIDINOL_pos_2	2.1447	1.1008	0.044126	1.3553
SPERMIDINE_pos_2	0.09974	-3.3257	0.044265	1.3539

## Sheet: GBM6 AR
	FC	log2(FC)	raw.pval	-log10(p)
CYSTATHIONINE_pos_1	0.055265	-4.1775	3.0089e-07	6.5216
1-METHYLNICOTINAMIDE_pos_1	0.29704	-1.7513	7.7542e-06	5.1105
GUANOSINE DIPHOSPHATE_neg_1	4.5227	2.1772	0.0001943	3.7115
DEPHOSPHO-COA_pos_1	3.2836	1.7153	0.0002111	3.6755
XANTHYLIC ACID_neg_2	0.41877	-1.2558	0.00077751	3.1093
GLUCOSAMINE_pos_6	4.4137	2.142	0.0020043	2.698
RIBOFLAVIN_neg_1	4.0187	2.0067	0.0020934	2.6791
PHOSPHOENOLPYRUVATE_neg_1	2.1609	1.1116	0.0023038	2.6376
GUANOSINE MONOPHOSPHATE_neg_1	0.35999	-1.474	0.0025962	2.5857
N-Acetyl-L-Aspartic acid_1	0.41691	-1.2622	0.0029417	2.5314
BIOTIN_neg_2	2.0274	1.0196	0.0037353	2.4277
CYSTEAMINE_pos_1	2.7741	1.472	0.0054554	2.2632
N-GLYCYL-L-PROLINE_pos_1	3.5833	1.8413	0.0064111	2.1931
OXALACETIC ACID_neg_1	2.3965	1.2609	0.0066794	2.1753
S-ADENOSYLHOMOCYSTEINE_pos_1	2.0867	1.0613	0.0074725	2.1265
D-Erythrose 4-phosphate_neg_2	0.41095	-1.283	0.008561	2.0675
PHOSPHORYLCHOLINE_pos_1	0.39337	-1.346	0.0089045	2.0504
PYRIDOXAMINE_pos_1	2.2943	1.198	0.0101	1.9957
CADAVERINE_pos_1	2.0675	1.0479	0.018798	1.7259
GUANOSINE MONOPHOSPHATE_pos_1	0.33101	-1.5951	0.022535	1.6471
2-PHOSPHOGLYCERATE_pos_4	3.3144	1.7288	0.026906	1.5702
HOMOCYSTEIC ACID_neg_1	0.41003	-1.2862	0.029828	1.5254
PROPIONYL-COA_pos_1	2.0763	1.054	0.031854	1.4968
L-DIHYDROOROTIC ACID_pos_1	2.8752	1.5237	0.035994	1.4438
2-HYDROXYBUTYRATE_neg_3	2.0175	1.0126	0.037025	1.4315
THYMIDINE_neg_2	2.7782	1.4742	0.03778	1.4227
THIAMINE PYROPHOSPHATE_pos_1	2.0349	1.025	0.038555	1.4139
ADENOSINE TRIPHOSPHATE_neg_2	2.7145	1.4407	0.044174	1.3548

## Sheet: GBM6 AG
	FC	log2(FC)	raw.pval	-log10(p)
CYSTATHIONINE_pos_1	0.037314	-4.7441	2.0201e-06	5.6946
N-ACETYLPUTRESCINE_pos_1	2.8888	1.5305	6.5802e-06	5.1818
1-METHYLADENOSINE_pos_1	3.5203	1.8157	6.0146e-05	4.2208
MESACONIC ACID_pos_1	2.4595	1.2984	8.738e-05	4.0586
PHOSPHOENOLPYRUVATE_pos_2	0.22268	-2.1669	0.00037124	3.4303
CYTOSINE_pos_1	2.9206	1.5463	0.00056669	3.2467
PYRIDOXAMINE_pos_1	2.7597	1.4645	0.00081174	3.0906
ATROLACTIC ACID_neg_2	4.4463	2.1526	0.00083999	3.0757
RIBOFLAVIN_neg_1	3.9728	1.9902	0.0011594	2.9358
THYMIDINE_pos_1	4.1931	2.068	0.0011691	2.9322
L-CARNITINE_pos_1	0.40604	-1.3003	0.0012035	2.9196
DEPHOSPHO-COA_pos_1	3.3601	1.7485	0.0022771	2.6426
DOPAMINE_pos_4	0.38842	-1.3643	0.002391	2.6214
CYTIDINE_pos_1	2.5267	1.3373	0.00261	2.5834
BETAINE_pos_2	2.3333	1.2224	0.002772	2.5572
GUANINE_pos_3	2.1848	1.1275	0.0032107	2.4934
N-Acetyl-L-Aspartic acid_1	0.30258	-1.7246	0.0035937	2.4445
CITRIC ACID_neg_1	2.3904	1.2573	0.0040995	2.3873
RIBOFLAVIN_pos_1	2.5697	1.3616	0.0043172	2.3648
DIHYDROFOLATE_neg_3	3.2475	1.6993	0.004565	2.3406
DEOXYCYTIDINE MONOPHOSPHATE_pos_1	3.0484	1.608	0.0053154	2.2745
FOLATE_pos_1	2.1703	1.1179	0.0054517	2.2635
L-DIHYDROOROTIC ACID_pos_1	4.201	2.0707	0.0057351	2.2415
PHOSPHOENOLPYRUVATE_neg_1	2.0063	1.0046	0.0070335	2.1528
CYSTEAMINE_pos_1	3.185	1.6713	0.0080555	2.0939
5-HYDROXYTRYPTOPHAN_pos_1	2.1788	1.1235	0.012381	1.9072
GUANOSINE DIPHOSPHATE_pos_1	2.2793	1.1886	0.012618	1.899
NICOTINAMIDE MONONUCLEOTIDE_pos_1	0.40139	-1.3169	0.013229	1.8785
IMIDAZOLE_pos_1	0.019519	-5.679	0.014555	1.837
DEPHOSPHO-COA_neg_2	0.38815	-1.3653	0.015056	1.8223
TRANS-ACONITATE_neg_1	3.2491	1.7	0.015107	1.8208
FLAVIN MONONUCLEOTIDE _neg_1	3.1237	1.6432	0.015564	1.8079
CHOLESTERYL SULFATE_neg_2	3.8757	1.9545	0.015759	1.8025
3-HYDROXYBUTYRYL-CoA_-2_neg_4	0.36407	-1.4577	0.016389	1.7854
CYSTINE_pos_2	2.1738	1.1202	0.017746	1.7509
GLUCOSAMINE_pos_6	2.4634	1.3006	0.018358	1.7362
PURINE_pos_1	2.914	1.543	0.019333	1.7137
4-PYRIDOXATE_pos_1	2.0078	1.0056	0.024746	1.6065
MALEIC ACID_neg_2	4.0293	2.0105	0.025235	1.598
XANTHURENIC ACID_pos_2	0.14492	-2.7867	0.027467	1.5612
CDP_pos_1	2.1362	1.0951	0.028435	1.5461
HYDROXYISOCAPROIC ACID_neg_2	0.35731	-1.4848	0.028964	1.5381
THIAMINE PYROPHOSPHATE_neg_2	2.0841	1.0594	0.029254	1.5338
THYMIDINE_neg_2	3.647	1.8667	0.033925	1.4695
ACETYL-COA_neg_1	3.3127	1.728	0.035534	1.4494
2,3-DIHYDROXYBENZOIC ACID_neg_1	2.1169	1.0819	0.037747	1.4231
DEOXYGUANOSINE_pos_1	0.37593	-1.4115	0.046122	1.3361

## Sheet: GBM6 vs GBM76
positive log2(FC) = higher in GBM6, negative log2(FC)= higher in GBM76
	FC	log2(FC)	raw.pval	-log10(p)
ASCORBATE_neg_2	0.10805	-3.2102	3.8595e-08	7.4135
UREIDOSUCCINIC ACID_neg_2	0.16296	-2.6174	4.9539e-06	5.3051
ASPARTATE_pos_3	2.5553	1.3535	7.0011e-06	5.1548
N-Acetyl-L-Aspartic acid_1	4.8594	2.2808	2.231e-05	4.6515
MALEIC ACID_neg_2	0.2345	-2.0924	2.9054e-05	4.5368
URACIL_pos_2	4.5862	2.1973	3.0459e-05	4.5163
PHOSPHOENOLPYRUVATE_pos_2	4.3286	2.1139	4.7374e-05	4.3245
HYPOXANTHINE_pos_1	5.5897	2.4828	5.2383e-05	4.2808
2-HYDROXY-3-METHYLBUTYRIC ACID_neg_1	2.2275	1.1554	6.9732e-05	4.1566
THYMIDINE_pos_1	0.12135	-3.0428	9.1586e-05	4.0382
DEPHOSPHO-COA_neg_2	4.4776	2.1627	0.00014054	3.8522
PHOSPHOENOLPYRUVATE_neg_1	0.4247	-1.2355	0.00021044	3.6769
ACETYL-COA_neg_1	0.18473	-2.4365	0.00028099	3.5513
DEOXYCYTIDINE MONOPHOSPHATE_pos_1	0.16715	-2.5808	0.00040291	3.3948
OROTATE_neg_1	0.33851	-1.5628	0.00049265	3.3075
N-ACETYLPUTRESCINE_pos_1	0.43194	-1.2111	0.00062645	3.2031
1-METHYLADENOSINE_pos_1	0.30243	-1.7254	0.00068061	3.1671
L-CARNITINE_pos_1	2.9654	1.5682	0.00069544	3.1577
HYDROXYISOCAPROIC ACID_neg_2	5.6902	2.5085	0.00072152	3.1418
MESACONIC ACID_pos_1	0.49406	-1.0173	0.0009086	3.0416
INDOLE-3-CARBOXYLIC ACID_neg_1	0.084348	-3.5675	0.0011434	2.9418
ADENOSINE_pos_1	4.3348	2.116	0.0012014	2.9203
FLAVIN MONONUCLEOTIDE _neg_1	0.17213	-2.5385	0.0013307	2.8759
AMINOADIPATE_pos_1	0.10499	-3.2517	0.0014169	2.8487
PHENYLACETYL-L-GLUTAMINE_pos_5	0.27584	-1.8581	0.0014334	2.8436
URIDINE_pos_1	3.4321	1.7791	0.0014733	2.8317
GLUCOSAMINE 6-PHOSPHATE_pos_4	0.099538	-3.3286	0.0016337	2.7868
GAMMA-AMINOBUTYRATE_pos_1	0.17377	-2.5247	0.001825	2.7387
5-METHYLTETRAHYDROFOLIC ACID_pos_4	3.1121	1.6379	0.001861	2.7303
SYMMETRIC DIMETHYLARGININE_pos_1	0.36752	-1.4441	0.0019673	2.7061
ATROLACTIC ACID_neg_2	0.11452	-3.1263	0.0020157	2.6956
6-PHOSPHOGLUCONATE_pos_3	0.41381	-1.273	0.0023399	2.6308
N-ACETYLORNITHINE_neg_3	0.37344	-1.4211	0.0024835	2.6049
4-PYRIDOXATE_pos_1	0.33237	-1.5892	0.0026179	2.582
CHOLESTERYL SULFATE_neg_2	0.40296	-1.3113	0.0027242	2.5648
CYSTINE_pos_2	0.28636	-1.8041	0.0038173	2.4182
N-ACETYL-GLUCOSAMINE 1-PHOSPHATE_neg_2	3.1358	1.6488	0.0038473	2.4148
XANTHURENIC ACID_pos_2	10.69	3.4182	0.0038927	2.4097
FAD_pos_1	2.9676	1.5693	0.0045003	2.3468
ACETOACETYL-COA_pos_1	0.41019	-1.2856	0.0045453	2.3424
4-AMINOBENZOIC ACID_pos_1	2.4922	1.3174	0.0046302	2.3344
RIBOFLAVIN_neg_1	0.37554	-1.413	0.0064967	2.1873
PURINE_pos_1	0.2242	-2.1572	0.0066371	2.178
DIHYDROFOLATE_pos_2	0.42894	-1.2211	0.0069379	2.1588
CYTOSINE_pos_1	0.31606	-1.6617	0.0070645	2.1509
XANTHYLIC ACID_neg_2	2.0598	1.0425	0.0077303	2.1118
THIAMINE PYROPHOSPHATE_neg_2	0.46874	-1.0931	0.0077488	2.1108
GLUCOSAMINE 6-PHOSPHATE_neg_2	0.19609	-2.3504	0.0087074	2.0601
ALLANTOIN_pos_2	0.49511	-1.0142	0.0093285	2.0302
7-METHYLGUANOSINE_pos_1	2.0555	1.0395	0.0098263	2.0076
URIDINE_neg_2	2.5811	1.368	0.011981	1.9215
GUANOSINE MONOPHOSPHATE_pos_1	3.4453	1.7846	0.01202	1.9201
AICAR_neg_1	0.44039	-1.1832	0.012241	1.9122
TRANS-ACONITATE_neg_1	0.20732	-2.2701	0.013075	1.8836
ADENINE_pos_1	2.2714	1.1836	0.014268	1.8456
GUANOSINE DIPHOSPHATE_pos_1	0.3258	-1.618	0.014538	1.8375
BIOTIN_pos_4	0.46307	-1.1107	0.014574	1.8364
5-THYMIDYLIC ACID_neg_1	2.7761	1.4731	0.01481	1.8294
URIDINE TRIPHOSPHATE_pos_1	0.088427	-3.4994	0.014815	1.8293
CITRULLINE_pos_2	0.4831	-1.0496	0.01503	1.8231
XANTHOSINE_pos_1	3.2338	1.6932	0.015232	1.8172
METHYL PHENYLACETATE_neg_3	0.3745	-1.417	0.015705	1.8039
N-Acetyl-L-Aspartic acid_4	2.6641	1.4137	0.019872	1.7018
MELATONIN_pos_1	0.38473	-1.3781	0.027464	1.5612
S-ADENOSYLHOMOCYSTEINE_neg_1	0.4168	-1.2626	0.03275	1.4848
2-ISOPROPYLMALIC ACID_neg_2	0.12234	-3.031	0.035583	1.4488
5-THYMIDYLIC ACID_pos_1	0.41565	-1.2666	0.037456	1.4265
CYTIDINE MONOPHOSPHATE_neg_1	2.0333	1.0238	0.038084	1.4193
PHENYLLACTIC ACID_neg_3	0.21891	-2.1916	0.038123	1.4188
GUANOSINE DIPHOSPHATE_neg_1	0.30087	-1.7328	0.040426	1.3933
DIHYDROFOLATE_neg_3	0.21399	-2.2244	0.043209	1.3644

## Sheet: GBM6 peak intensity
Sample	Label	1-METHYLADENOSINE_pos_1	1-METHYL-L-HISTIDINE_pos_4	1-METHYLNICOTINAMIDE_pos_1	2,3-BUTANEDIOL_pos_1	2-AMINOBUTYRIC ACID_pos_1	2-AMINOISOBUTYRATE_pos_1	2-AMINOOCTANOIC ACID_pos_1	2-DEOXYGUANOSINE 5-MONOPHOSPHATE_pos_1	2-HYDROXY-3-METHYLBUTYRIC ACID_pos_4	2-KETOHEXANOIC ACID_pos_2	2-PHOSPHOGLYCERATE_pos_4	3,5-DIIODOTHYRONINE_pos_1	3-AMINOISOBUTANOIC ACID_pos_1	3-HYDROXYANTHRANILIC ACID_pos_1	3-HYDROXYBUTANOATE_pos_1	3-METHYLAMINO-L-ALANINE_pos_2	4-AMINOBENZOIC ACID_pos_1	4-IMIDAZOLEACETATE_pos_1	4-PYRIDOXATE_pos_1	5-HYDROXYTRYPTOPHAN_pos_1	5-METHOXYTRYPTOPHAN_pos_2	5-METHYLTETRAHYDROFOLIC ACID_pos_4	5-THYMIDYLIC ACID_pos_1	6-PHOSPHOGLUCONATE_pos_3	7-METHYLGUANOSINE_pos_1	ACADESINE_pos_2	ACETOACETYL-COA_pos_1	ACETYL-COA_pos_1	ADENINE_pos_1	ADENOSINE MONOPHOSPHATE_pos_1	ADENOSINE_pos_1	ADP_pos_1	ADP-GLUCOSE_pos_1	AICAR_pos_1	ALANINE_pos_1	ALLANTOIN_pos_2	AMINOADIPATE_pos_1	ANTHRANILIC ACID_pos_4	ARGININE_pos_1	ARGININOSUCCINIC ACID_pos_1	ASPARAGINE_pos_2	ASPARTATE_pos_3	BETAINE ALDEHYDE_pos_1	BETAINE_pos_2	BIOTIN_pos_4	BUTYRYL-COA_pos_1	CADAVERINE_pos_1	CARNOSINE_pos_1
20240402_emma_cells_36_TM_15_Sample 001	DMSO	0.335246	1.56465	1.85015	0.861204	0.838916	0.859776	0.245533	0.777277	2.22693	0.848891	0.200001	0.609171	0.804426	0.397777	1.05766	2.23318	1.29597	2.2131	0.435266	0.612355	0.51601	2.14442	0.236848	0.565254	1.65089	0.843374	0.720331	0.357192	1.83614	0.824554	1.35701	1.20903	0.517609	0.8975	1.51184	0.765435	0.256481	1.53072	0.724842	0.595265	0.822707	1.41031	1.20657	0.978415	1.01858	0.151332	0.450027	1.15715
20240402_emma_cells_36_TM_16_Sample 002	DMSO	0.431159	0.816124	2.09826	1.18584	1.02179	1.10137	0.977079	0.559238	0.414415	0.914146	0.403859	1.34885	1.42697	0.83212	1.08238	1.80346	1.74375	1.33141	0.682724	1.10875	0.743285	2.18086	1.86157	1.03002	2.31396	0.811871	1.48375	0.616393	2.57365	1.709	2.21716	1.15484	0.806309	0.589617	1.66417	1.10512	0.211764	2.00397	0.854362	0.851659	1.11122	1.46331	1.16356	0.959204	0.708691	0.795296	0.426972	1.5261
20240402_emma_cells_36_TM_17_Sample 003	DMSO	0.280223	1.78188	1.77015	0.717173	0.799741	0.763062	0.279586	0.560126	0.663029	0.917873	0.273878	3.20765	0.947879	0.569834	1.13714	1.99586	1.19767	1.25263	0.445151	0.449803	1.11512	2.84626	0.453062	0.4575	1.58343	1.18952	1.31093	0.405653	1.42325	1.32672	1.35389	0.921792	0.682659	0.748161	1.33408	0.555427	0.13341	0.954657	0.619311	0.666083	0.740595	1.89916	1.09437	0.78124	1.35665	0.161492	0.825645	0.790991
20240402_emma_cells_36_TM_18_Sample 004	DMSO	0.211374	0.659327	1.92787	0.556483	0.625414	0.660938	0.531506	0.419267	0.748668	0.40106	0.0944262	0.209945	0.982543	0.269523	1.17243	1.39016	0.793597	1.00427	0.319998	0.475345	1.50797	4.39679	3.23461	0.574666	1.14234	0.871987	0.391696	0.812219	0.964048	1.1654	1.02828	0.64979	0.53591	0.359358	0.965047	0.770514	0.107775	1.44358	0.56799	0.528224	0.491822	2.04845	1.11606	0.468895	0.562446	0.689312	0.383994	0.485869
20240402_emma_cells_36_TM_19_Sample 005	DMSO	0.225662	0.0444409	1.7258	0.488824	0.597207	0.582117	1.06596	0.419277	0.369609	0.338325	0.499818	0.43973	1.33407	0.489853	1.19906	1.4957	0.602307	0.760676	0.271441	0.379695	0.890694	4.1859	0.79153	0.389964	1.25646	1.10015	0.679983	1.11842	0.94276	0.840033	0.843777	0.68489	0.654783	0.601287	0.958042	0.251582	0.136289	0.977536	0.509018	0.470561	0.438398	1.87896	1.07748	0.473415	0.5674	0.173114	0.373157	0.535643
20240402_emma_cells_36_TM_20_Sample 006	DMSO	0.46577	1.29308	2.13682	1.27057	1.02537	1.0962	1.7037	1.15014	1.35349	0.584612	0.287162	2.08947	0.756281	0.0982839	1.17426	1.94437	2.32343	2.59649	0.823955	0.979896	1.27783	1.12985	0.373973	1.11269	1.96402	0.523314	0.300345	0.692208	2.56798	1.96635	2.40891	1.26276	0.896577	1.29442	1.89006	1.1419	0.251676	0.619938	1.05793	1.14064	1.53158	1.50647	1.27139	1.32433	2.29225	0.575956	0.954234	1.49799
20240402_emma_cells_36_TM_21_Sample 007	Aristeromycin	0.189414	0.765369	0.311918	0.2822	0.887788	0.781582	0.452225	0.286544	0.721414	0.996439	0.802592	1.00415	1.79575	1.34037	1.20763	1.97174	1.18708	0.408151	0.426347	0.486319	1.05499	2.47441	6.56785	0.840149	0.593821	0.827042	1.11521	1.19122	0.769916	0.513676	1.08642	0.261633	0.407531	1.3041	1.00426	0.909064	0.165862	1.32851	0.642816	0.391393	0.403488	1.56788	0.999613	0.699524	0.745271	0.790136	1.18178	0.774613
20240402_emma_cells_36_TM_22_Sample 008	Aristeromycin	0.522513	0.254417	0.920907	1.22647	1.597	1.66499	0.68941	0.523274	0.47283	0.287107	0.608877	1.78564	1.53704	0.174631	1.15614	1.52482	1.87613	1.59883	0.614925	1.63341	2.47858	2.54756	5.85097	1.7055	2.70167	0.9165	1.06431	1.48195	3.50969	0.903157	3.55614	0.717359	1.05436	0.53638	1.68114	1.62013	0.226868	0.604085	0.984358	0.794079	1.65655	0.806548	1.38535	1.5666	0.84462	0.600593	0.903864	1.2064
20240402_emma_cells_36_TM_23_Sample 009	Aristeromycin	0.295553	0.033453	0.462994	0.577105	1.03314	1.02813	0.349838	0.469323	0.449457	0.820328	1.45512	2.47632	0.696689	0.635858	2.58455	1.95914	0.933141	1.07306	0.232891	0.778747	1.28178	2.75825	0.403855	0.514536	1.4423	0.930362	0.994757	0.701829	1.1743	0.843825	1.39295	0.476231	0.528307	0.52401	1.26352	0.582415	0.196881	0.845858	0.573821	0.539543	0.670615	1.4643	1.06987	1.00449	0.432429	1.24006	2.07111	0.421304
20240402_emma_cells_36_TM_24_Sample 010	Aristeromycin	0.400555	0.758606	0.539826	0.459793	1.22478	1.21616	2.15826	0.414577	0.447159	0.95581	1.09432	3.91852	1.36449	0.89199	1.09049	1.59253	1.21114	3.05568	0.603266	1.04486	0.866501	6.54611	0.676622	0.954929	0.87066	0.780584	1.28418	0.796845	1.84474	0.699124	1.99996	0.595545	0.815644	1.5646	1.1902	1.10984	0.199452	0.427463	0.56453	0.721264	0.855407	1.07047	1.4239	1.13299	0.298867	2.30276	0.998839	0.751158
20240402_emma_cells_36_TM_28_Sample 011	Aristeromycin	0.386859	0.23276	0.646274	0.819203	1.27726	1.32356	0.643908	0.416312	0.400903	0.371653	0.1623	0.239806	1.40766	0.29351	1.19692	1.70384	0.933212	3.219	0.985869	1.24531	0.867855	2.79129	0.925987	0.613892	1.96806	0.563921	1.22368	0.445659	1.56373	1.20662	1.86884	0.644156	0.687092	0.325661	1.91413	0.498466	0.290399	0.36775	0.772372	0.918765	1.08479	1.28709	1.29187	1.43707	0.641861	0.201085	0.508065	0.732047
20240402_emma_cells_36_TM_29_Sample 012	Aristeromycin	0.661965	0.940735	0.536762	0.866826	1.40731	1.26402	0.528556	0.436353	0.919156	0.309322	1.70733	0.772148	2.02456	0.610156	1.24753	1.39597	0.868491	1.52091	0.186922	1.13981	1.32519	1.23498	5.95895	1.07232	1.56526	0.877888	1.35534	0.47339	1.83535	1.18423	1.89859	0.545097	0.731808	0.411195	1.42117	1.41137	0.206408	0.853932	0.808489	0.621844	1.00119	1.08146	1.2327	1.22929	0.561652	1.76763	1.3947	1.07215
20240402_emma_cells_36_TM_30_Sample 013	AG-270	0.451776	0.70109	1.52351	0.997179	0.601319	0.555308	1.33087	0.441072	1.38505	0.85494	0.892368	1.32109	2.44095	0.742232	1.11657	1.87368	0.561301	0.710008	0.848293	0.562589	1.80612	1.30883	3.10768	0.630015	1.25216	1.58034	0.92902	0.419696	0.940128	1.17362	1.02913	0.612323	0.689358	1.22761	0.777259	1.61085	0.13265	1.14114	0.493201	0.552448	0.539895	1.82901	0.893819	0.954695	1.0748	0.170637	1.5328	0.560231
20240402_emma_cells_36_TM_31_Sample 014	AG-270	1.151	0.0939996	2.10298	0.942856	1.0223	0.992122	0.558524	0.675313	0.371047	0.682575	0.498001	1.78241	1.90345	0.5832	1.05244	2.07334	0.972836	2.49119	0.665199	1.55344	0.540343	2.57664	3.19237	0.928723	1.72212	1.32904	0.952434	0.432529	2.86704	1.37865	3.10744	0.859429	1.29281	0.500638	0.940733	1.52286	0.241576	0.347756	0.704355	0.703415	1.44496	1.21118	0.922348	1.70896	0.392028	0.504611	0.901451	1.35077
20240402_emma_cells_36_TM_32_Sample 015	AG-270	1.29284	0.270689	1.65739	0.919506	0.972247	1.02362	0.950522	0.974312	0.388522	0.982729	0.654564	0.809804	1.77301	0.745349	1.01258	1.95212	1.64714	1.7851	0.871642	1.50829	1.29008	2.78102	0.0329239	1.03252	0.9677	0.750241	1.88474	1.0097	2.55809	1.49994	2.16404	1.18783	0.882199	2.2051	1.37017	1.10525	0.262207	0.697845	0.888995	1.14277	1.60516	1.16791	0.909195	2.33286	0.554073	0.736597	0.881841	0.969196
20240402_emma_cells_36_TM_33_Sample 016	AG-270	0.823113	0.363353	1.56488	1.29253	0.956715	0.911301	0.951998	0.731858	0.889887	0.247147	0.298367	2.11773	2.10877	0.378564	1.17132	1.7534	1.28333	0.783864	0.63443	0.647487	0.864915	0.594135	0.923297	0.519983	0.481883	1.28489	0.225334	0.827028	1.67475	1.44309	1.94861	1.06497	0.750247	0.545008	1.22923	1.34765	0.200813	1.15327	0.751908	0.715542	0.998272	2.08942	0.824657	1.65269	1.43996	0.573569	1.15512	0.569513
20240402_emma_cells_36_TM_34_Sample 017	AG-270	1.19116	0.131814	1.79178	1.12724	1.10354	1.18223	1.09902	0.630559	0.77875	0.905508	0.163748	1.71468	0.832098	0.336173	1.16767	2.0495	0.980077	4.16529	1.65343	1.62816	0.975451	0.944462	0.782294	0.768101	1.28203	0.396815	1.64201	0.517796	2.09994	1.88839	2.23828	1.25883	0.924482	0.971812	1.47476	0.924396	0.249691	1.2187	0.848449	1.05094	1.3679	1.54848	0.764345	2.07951	0.739621	1.60986	1.0923	0.732173
20240402_emma_cells_36_TM_35_Sample 018	AG-270	0.886669	0.477397	1.4364	0.796767	1.02756	0.913338	1.27766	0.826087	1.34066	0.744636	0.644901	1.45362	1.73703	0.292315	1.17252	1.64358	1.2299	3.10544	0.784783	0.974864	1.12162	1.09865	0.33283	0.510149	0.897742	0.61221	1.40509	2.38734	1.72098	0.840106	1.70303	1.07878	0.716444	2.53339	1.31297	0.792325	0.295458	0.762934	0.78787	0.965828	1.21426	1.17926	0.806886	1.62044	0.856105	0.382921	0.892191	0.761993
[truncated: 284 more columns]

## Sheet: GBM76 peak intensity
Sample	Label	1-METHYLADENOSINE_pos_1	1-METHYL-L-HISTIDINE_pos_4	1-METHYLNICOTINAMIDE_pos_1	2,3-BUTANEDIOL_pos_1	2-AMINOBUTYRIC ACID_pos_1	2-AMINOISOBUTYRATE_pos_1	2-AMINOOCTANOIC ACID_pos_1	2-DEOXYGUANOSINE 5-MONOPHOSPHATE_pos_1	2-HYDROXY-3-METHYLBUTYRIC ACID_pos_4	2-KETOHEXANOIC ACID_pos_2	2-PHOSPHOGLYCERATE_pos_4	3,5-DIIODOTHYRONINE_pos_1	3-AMINOISOBUTANOIC ACID_pos_1	3-HYDROXYANTHRANILIC ACID_pos_1	3-HYDROXYBUTANOATE_pos_1	3-METHYLAMINO-L-ALANINE_pos_2	4-AMINOBENZOIC ACID_pos_1	4-IMIDAZOLEACETATE_pos_1	4-PYRIDOXATE_pos_1	5-HYDROXYTRYPTOPHAN_pos_1	5-METHOXYTRYPTOPHAN_pos_2	5-METHYLTETRAHYDROFOLIC ACID_pos_4	5-THYMIDYLIC ACID_pos_1	6-PHOSPHOGLUCONATE_pos_3	7-METHYLGUANOSINE_pos_1	ACADESINE_pos_2	ACETOACETYL-COA_pos_1	ACETYL-COA_pos_1	ADENINE_pos_1	ADENOSINE MONOPHOSPHATE_pos_1	ADENOSINE_pos_1	ADP_pos_1	ADP-GLUCOSE_pos_1	AICAR_pos_1	ALANINE_pos_1	ALLANTOIN_pos_2	AMINOADIPATE_pos_1	ANTHRANILIC ACID_pos_4	ARGININE_pos_1	ARGININOSUCCINIC ACID_pos_1	ASPARAGINE_pos_2	ASPARTATE_pos_3	BETAINE ALDEHYDE_pos_1	BETAINE_pos_2	BIOTIN_pos_4	BUTYRYL-COA_pos_1	CADAVERINE_pos_1	CARNOSINE_pos_1
20240402_emma_cells_36_TM_36_Sample 019	DMSO	0.708755	0.306088	1.41046	0.491065	0.710377	0.647456	0.649275	0.801547	0.265852	0.822123	0.170734	0.0656453	2.51418	0.773736	1.1397	2.2347	0.589907	0.927633	0.77795	0.577054	1.55984	1.2027	6.42187	1.5612	0.405592	0.847758	1.5515	0.70195	0.450862	1.01783	0.197156	0.764657	0.733347	3.37482	0.423801	1.75294	0.503613	1.49208	0.774794	0.636873	0.705466	0.597156	0.880712	0.514731	2.29077	1.04479	0.65636	0.891175
20240402_emma_cells_36_TM_37_Sample 020	DMSO	0.591743	0.389645	1.17266	0.393082	0.542452	0.561748	0.485913	0.541985	1.10048	0.526847	0.554498	0.0601819	0.599022	0.635167	1.15613	1.8337	0.469518	0.366564	0.90488	0.531675	1.57641	0.615718	2.63541	1.17471	0.366247	1.00437	1.86782	0.487765	0.405584	0.681521	0.109135	0.650658	0.538495	1.09693	0.464184	1.14212	0.400142	1.67305	0.690525	0.551319	0.57193	0.862322	0.943725	0.375415	2.25058	0.11153	0.865855	0.564198
20240402_emma_cells_36_TM_42_Sample 021	DMSO	0.609942	1.02533	0.972916	0.442478	0.593101	0.561002	0.736126	0.680505	0.69822	0.148267	0.0933792	0.201876	1.30927	0.563599	1.06563	1.65179	0.726323	0.431776	0.95265	0.760603	0.513858	0.796436	1.0409	0.95981	0.504714	0.622682	1.68772	0.562999	0.372678	0.492727	0.125077	0.808822	1.00303	1.28206	0.515775	1.28098	0.522017	0.807977	0.761889	0.800035	0.754981	0.852392	0.791718	0.452296	2.05196	0.214368	0.605847	0.256147
20240402_emma_cells_36_TM_43_Sample 022	DMSO	1.46559	0.586486	1.18595	3.08861	1.31247	1.19078	0.969403	1.57981	0.591817	0.361816	0.0872686	0.457811	1.61693	1.03467	1.10284	1.36825	0.312794	1.15943	2.59515	1.85794	1.07932	0.593939	2.63132	2.04665	1.0612	0.45859	1.80519	0.635532	1.0285	1.63022	0.546885	2.1188	1.77073	0.795375	1.1291	1.88802	2.91192	1.24505	1.62764	1.38739	2.40173	0.56711	0.681091	0.961912	3.03601	1.28503	1.42769	1.67446
20240402_emma_cells_36_TM_44_Sample 023	DMSO	1.51131	0.424087	1.19815	1.90454	1.39331	1.24959	1.42628	1.61636	1.8073	0.917445	0.185824	0.621895	0.806475	0.195394	1.07024	2.05649	0.553474	1.35316	2.20475	1.82961	0.84651	0.623341	2.24387	2.43462	1.36395	1.08861	3.22055	2.50726	1.14186	1.51801	0.616414	2.25614	1.46875	1.13417	1.1327	1.9153	3.09323	0.940588	1.88138	1.51658	2.70894	0.6098	0.750446	0.970867	3.40723	3.97451	0.606304	1.39311
20240402_emma_cells_36_TM_45_Sample 024	DMSO	1.55867	1.34232	1.19362	2.12752	1.26319	1.14957	1.43233	1.77889	1.41925	1.07962	0.572264	1.01397	1.19239	0.852472	1.10301	1.6881	0.540585	1.58588	1.52626	1.39604	0.647829	1.59322	1.7514	1.80365	1.12014	0.842146	1.78121	0.652739	1.13864	1.27422	0.529763	2.05679	1.72954	0.711725	1.04138	1.29127	3.02178	0.544832	1.36389	1.36353	2.49427	0.505557	0.870266	0.836822	1.01323	5.97328	1.55409	1.25944
20240402_emma_cells_36_TM_46_Sample 025	Aristeromycin	1.13559	1.37769	0.266681	1.12694	1.40729	1.31533	1.10609	1.44355	1.53015	0.716633	0.209029	0.634036	0.547777	0.451241	1.0633	1.06458	0.484453	2.00198	0.854697	1.38017	0.541158	1.20816	2.82525	1.23137	0.90963	0.59122	2.33254	0.609809	0.568734	0.578568	0.309921	0.656063	1.1524	0.4865	0.67194	0.749689	2.10502	0.835125	1.196	0.911019	1.3366	0.475393	0.722464	0.952032	1.06616	1.50803	1.09982	1.46198
20240402_emma_cells_36_TM_47_Sample 026	Aristeromycin	1.29915	2.00091	0.399384	1.59222	1.51331	1.32879	1.32877	1.4534	0.588798	0.807383	0.324004	0.488432	1.48318	0.886443	1.07329	1.26475	0.53432	0.807338	1.02062	0.993286	0.991327	0.910402	2.03295	1.53924	1.37957	0.915857	1.09469	0.550186	0.492168	0.475136	0.225083	0.831893	1.25779	0.716632	0.787307	0.997544	2.43048	0.525347	1.56221	1.09936	1.54475	0.491061	0.709836	0.930325	1.16409	2.00246	0.738849	0.688024
20240402_emma_cells_36_TM_48_Sample 027	Aristeromycin	1.41661	0.44929	0.313791	1.53576	1.63269	1.52899	0.860751	1.68269	1.08747	0.87082	0.488151	0.530214	1.10276	0.556085	1.11335	1.34858	0.715654	3.60877	0.738706	2.04005	0.507911	1.35201	3.0411	1.47126	0.953022	1.8585	1.23502	0.445299	0.842026	0.50231	0.370139	0.840486	1.41121	0.984877	0.769631	1.70862	2.94397	0.240037	1.59561	1.44268	1.93529	0.403148	0.778582	1.06022	1.4549	2.78611	1.69362	0.86553
20240402_emma_cells_36_TM_49_Sample 028	Aristeromycin	0.866636	0.693996	0.226884	0.735589	1.10357	1.06354	0.614574	1.19574	0.59225	1.07445	0.447042	0.428115	0.976453	0.598759	1.01668	1.31365	0.472155	0.309318	0.476709	1.0161	0.300199	1.16982	1.59071	0.823665	0.997205	0.66814	0.891092	0.688413	0.323306	0.243615	0.157354	0.43963	1.05307	0.889888	0.567697	1.09404	1.25265	0.67423	0.978443	0.890896	0.902626	0.525921	0.764015	0.760729	0.815103	1.9371	0.761446	0.776895
20240402_emma_cells_36_TM_50_Sample 029	Aristeromycin	0.871163	1.17229	0.29152	0.8399	1.11053	0.949985	1.08934	1.05542	0.461494	1.10549	0.565672	0.713691	1.60806	0.613363	0.977382	1.30702	0.91185	3.37621	1.14147	1.03036	0.959178	1.36593	1.47313	0.927247	1.38678	1.79246	2.2029	0.856928	0.391765	0.272438	0.132459	0.481202	1.09341	0.869039	0.492382	1.10284	1.23166	0.521099	0.97215	0.927785	0.959243	0.484662	0.868924	0.731152	0.6024	0.556219	1.03161	0.596488
20240402_emma_cells_36_TM_51_Sample 030	Aristeromycin	0.755886	0.421984	0.199913	0.882579	0.951752	0.778122	0.30405	0.863796	0.387625	0.548639	3.6511	0.419739	0.788297	0.459471	0.910986	1.14927	0.33691	2.45402	0.964709	0.925815	0.257818	1.89431	1.51271	0.786639	0.620443	1.14385	1.54718	0.510054	0.42217	0.351903	0.156027	0.401107	1.05215	0.460201	0.421242	0.973759	0.832746	0.84091	0.719885	0.837728	0.752261	0.516399	0.837104	0.629349	0.791074	1.69282	0.637758	0.5243
20240402_emma_cells_36_TM_55_Sample 031	AG-270	2.89964	0.256092	0.57878	2.32479	0.96075	0.78845	1.09296	2.47862	0.228996	1.13214	3.03698	0.608299	0.622287	0.241512	0.980189	0.895223	0.752632	2.57038	0.671188	0.99588	0.750167	0.741902	0.0612466	0.663166	2.35159	0.962748	0.616557	1.73696	0.592955	0.882924	0.214842	1.5491	0.976282	0.167959	0.840216	0.963658	2.30075	0.829559	1.79676	1.14643	1.88711	0.608769	0.707288	1.00437	1.04436	1.3044	0.643472	1.46138
20240402_emma_cells_36_TM_56_Sample 032	AG-270	2.67579	0.59794	0.553943	1.20082	0.787521	0.757214	0.70838	1.64903	1.14458	0.993979	1.09242	0.439113	0.898059	0.332355	0.91929	1.2129	0.821542	2.74532	0.729968	0.462947	0.145706	3.63258	0.0919511	0.815167	1.83128	0.605077	0.337845	0.266564	0.616384	0.872214	0.243249	1.3568	1.18979	0.42025	0.56816	0.516141	1.70726	0.354499	1.33814	0.895444	1.42678	0.438685	0.737255	0.84547	0.598058	0.494507	0.73052	0.204555
20240402_emma_cells_36_TM_57_Sample 033	AG-270	2.85662	0.715369	0.502857	1.92742	0.891476	0.767235	0.343833	2.21944	0.805715	1.20833	1.25279	0.619236	0.923774	0.240631	1.08631	0.859251	0.910024	0.747363	1.11887	0.5454	0.996701	3.63135	0.0499709	0.795346	2.98164	0.701356	2.04822	1.64846	0.523939	0.754429	0.222779	1.58289	1.21679	0.72005	0.897747	0.967696	2.20187	0.451741	1.78684	1.27172	1.9613	0.533042	0.691834	1.01555	1.12597	2.60202	0.607511	1.59809
20240402_emma_cells_36_TM_58_Sample 034	AG-270	1.787	1.47128	0.530716	0.861432	0.744739	0.707605	0.596868	1.15271	0.317563	1.2178	0.990849	0.504235	1.10177	0.202908	1.10153	1.8956	0.467956	0.597723	1.12216	1.09366	0.515163	1.02884	3.42661	1.06482	2.25318	0.947076	0.797997	0.787594	0.393576	0.777982	0.235093	0.994062	1.72885	0.707422	0.529898	1.30872	0.700473	0.527418	0.954504	0.927528	1.2901	0.679338	0.747414	0.529135	0.978596	0.716491	0.778539	0.44811
20240402_emma_cells_36_TM_59_Sample 035	AG-270	2.28321	1.41785	0.59651	0.900396	0.844666	0.686107	0.925858	1.25511	0.389373	1.46996	0.914828	0.1733	1.08184	0.0740763	1.15089	1.79546	0.528424	0.55121	0.612011	0.852678	1.14696	1.19064	3.44682	1.14022	1.54372	0.837374	0.497388	0.941069	0.383919	0.567919	0.234815	0.967055	1.73486	0.881442	0.472849	0.957847	0.69331	0.555711	1.00619	1.00079	1.2373	0.704097	0.801646	0.478965	1.91249	0.638299	2.26031	1.40991
20240402_emma_cells_36_TM_60_Sample 036	AG-270	1.54358	0.810343	0.743896	1.19599	0.696064	0.707088	0.352952	1.59316	0.459603	2.09761	1.07192	0.356495	1.1961	0.496907	1.14724	1.59757	0.489577	0.233063	0.485204	1.11145	0.992524	0.659464	8.47329	1.24207	1.30382	1.10772	0.684068	0.974915	0.147881	0.639335	0.000159991	0.924695	1.47481	0.484713	0.486523	0.811402	0.510285	0.269775	0.94708	0.795011	1.37832	0.721131	0.798648	0.465486	0.512704	0.475057	0.927153	0.804626
[truncated: 284 more columns]
